# Supplementary material for: Fire Seasonality, Seasonal Temperature Cues, Dormancy Cycling, and Moisture Availability Mediate Post-fire Germination of Species With Physiological Dormancy
Source: Front Plant Sci. 2021 Dec 3;12:795711. doi: 10.3389/fpls.2021.795711 (PMC8678276; doi:10.3389/fpls.2021.795711)
Supplement: Supplementary file 1 [file Data_Sheet_1.zip]

Archive with 4 entries (4 files):
- Supplementary Material 1 - Germination treatments.docx
- Supplementary Material 2 - Data imputation.docx
- Supplementary Material 3 - Soil moisture.docx
- Supplementary Material 4 - Raw data.xlsx
