# Supplementary material for: Fire Seasonality, Seasonal Temperature Cues, Dormancy Cycling, and Moisture Availability Mediate Post-fire Germination of Species With Physiological Dormancy
Source: Front Plant Sci. 2021 Dec 3;12:795711. doi: 10.3389/fpls.2021.795711 (PMC8678276; doi:10.3389/fpls.2021.795711)
Supplement: Supplementary file 1 [file Data_Sheet_1.zip › Supplementary Material 4 - Raw data.xlsx]

## Sheet: Information
Supplementary Material
Fire seasonality, seasonal temperature cues, dormancy cycling, and moisture availability mediate post-fire germination of species with physiological dormancy
Berin D. E. Mackenzie*, Tony D. Auld, David A. Keith and Mark K. J. Ooi
* Corresponding Author: berin.mackenzie@environment.nsw.gov.au (B. D. E. Mackenzie)
Supplementary Material 4. Raw data for Figures 4 and 5.

## Sheet: Fig 4 Dormancy alleviation
row	sect	spp	weeks.incub	mths.buried	field.seas	max.germ.resp	rep	samp.size	fill	viab	cum.germ
1	Cyanothamnus	Banem	2	0	Sum	C-Sum	1	20	16	15	0
2	Cyanothamnus	Banem	2	0	Sum	C-Sum	2	20	14	14	0
3	Cyanothamnus	Banem	2	0	Sum	C-Sum	3	19	16	15	0
4	Cyanothamnus	Banem	2	0	Sum	C-Sum	4	20	16	14	0
5	Cyanothamnus	Banem	2	4	Win	C-Sum	1	18	11	10	0
6	Cyanothamnus	Banem	2	4	Win	C-Sum	2	20	15	15	0
7	Cyanothamnus	Banem	2	4	Win	C-Sum	3	19	19	19	0
8	Cyanothamnus	Banem	2	4	Win	C-Sum	4	18	15	15	0
9	Cyanothamnus	Banem	2	7	Spr	C-Sum	1	20	19	16	0
10	Cyanothamnus	Banem	2	7	Spr	C-Sum	2	19	18	17	0
11	Cyanothamnus	Banem	2	7	Spr	C-Sum	3	19	17	17	0
12	Cyanothamnus	Banem	2	7	Spr	C-Sum	4	17	10	9	0
13	Cyanothamnus	Banem	2	10	Sum	C-Sum	1	19	12	12	0
14	Cyanothamnus	Banem	2	10	Sum	C-Sum	2	18	14	13	0
15	Cyanothamnus	Banem	2	10	Sum	C-Sum	3	17	11	10	0
16	Cyanothamnus	Banem	2	10	Sum	C-Sum	4	18	16	16	0
17	Cyanothamnus	Banem	2	13	Aut	C-Sum	1	18	16	16	0
18	Cyanothamnus	Banem	2	13	Aut	C-Sum	2	16	6	6	0
19	Cyanothamnus	Banem	2	13	Aut	C-Sum	3	18	14	14	1
20	Cyanothamnus	Banem	2	13	Aut	C-Sum	4	13	12	11	0
21	Cyanothamnus	Banem	3	0	Sum	C-Sum	1	20	16	15	0
22	Cyanothamnus	Banem	3	0	Sum	C-Sum	2	20	14	14	0
23	Cyanothamnus	Banem	3	0	Sum	C-Sum	3	19	16	15	0
24	Cyanothamnus	Banem	3	0	Sum	C-Sum	4	20	16	14	0
25	Cyanothamnus	Banem	3	4	Win	C-Sum	1	18	11	10	0
26	Cyanothamnus	Banem	3	4	Win	C-Sum	2	20	15	15	0
27	Cyanothamnus	Banem	3	4	Win	C-Sum	3	19	19	19	0
28	Cyanothamnus	Banem	3	4	Win	C-Sum	4	18	15	15	0
29	Cyanothamnus	Banem	3	7	Spr	C-Sum	1	20	19	16	0
30	Cyanothamnus	Banem	3	7	Spr	C-Sum	2	19	18	17	0
31	Cyanothamnus	Banem	3	7	Spr	C-Sum	3	19	17	17	0
32	Cyanothamnus	Banem	3	7	Spr	C-Sum	4	17	10	9	0
33	Cyanothamnus	Banem	3	10	Sum	H-Aut-Spr	1	20	10	10	0
34	Cyanothamnus	Banem	3	10	Sum	H-Aut-Spr	2	19	15	15	0
35	Cyanothamnus	Banem	3	10	Sum	H-Aut-Spr	3	19	17	17	0
36	Cyanothamnus	Banem	3	10	Sum	H-Aut-Spr	4	20	18	17	1
37	Cyanothamnus	Banem	3	13	Aut	C-Sum	1	18	16	16	0
38	Cyanothamnus	Banem	3	13	Aut	C-Sum	2	16	6	6	0
39	Cyanothamnus	Banem	3	13	Aut	C-Sum	3	18	14	14	5
40	Cyanothamnus	Banem	3	13	Aut	C-Sum	4	13	12	11	0
41	Cyanothamnus	Banem	4	0	Sum	C-Sum	1	20	16	15	0
42	Cyanothamnus	Banem	4	0	Sum	C-Sum	2	20	14	14	0
43	Cyanothamnus	Banem	4	0	Sum	C-Sum	3	19	16	15	0
44	Cyanothamnus	Banem	4	0	Sum	C-Sum	4	20	16	14	0
45	Cyanothamnus	Banem	4	4	Win	C-Sum	1	18	11	10	0
46	Cyanothamnus	Banem	4	4	Win	C-Sum	2	20	15	15	0
47	Cyanothamnus	Banem	4	4	Win	C-Sum	3	19	19	19	0
48	Cyanothamnus	Banem	4	4	Win	C-Sum	4	18	15	15	0
49	Cyanothamnus	Banem	4	7	Spr	C-Sum	1	20	19	16	0
50	Cyanothamnus	Banem	4	7	Spr	C-Sum	2	19	18	17	0
51	Cyanothamnus	Banem	4	7	Spr	C-Sum	3	19	17	17	0
52	Cyanothamnus	Banem	4	7	Spr	C-Sum	4	17	10	9	0
53	Cyanothamnus	Banem	4	10	Sum	HS-Sum	1	19	18	18	0
54	Cyanothamnus	Banem	4	10	Sum	HS-Sum	2	17	12	12	2
55	Cyanothamnus	Banem	4	10	Sum	HS-Sum	3	19	11	10	1
56	Cyanothamnus	Banem	4	10	Sum	HS-Sum	4	19	12	10	1
57	Cyanothamnus	Banem	4	13	Aut	H-Sum	1	17	13	11	2
58	Cyanothamnus	Banem	4	13	Aut	H-Sum	2	12	11	11	5
59	Cyanothamnus	Banem	4	13	Aut	H-Sum	3	13	10	10	2
60	Cyanothamnus	Banem	4	13	Aut	H-Sum	4	14	6	6	1
61	Cyanothamnus	Banem	5	0	Sum	C-Sum	1	20	16	15	0
62	Cyanothamnus	Banem	5	0	Sum	C-Sum	2	20	14	14	0
63	Cyanothamnus	Banem	5	0	Sum	C-Sum	3	19	16	15	0
64	Cyanothamnus	Banem	5	0	Sum	C-Sum	4	20	16	14	0
65	Cyanothamnus	Banem	5	4	Win	H-Sum	1	19	15	13	0
66	Cyanothamnus	Banem	5	4	Win	H-Sum	2	19	9	9	0
67	Cyanothamnus	Banem	5	4	Win	H-Sum	3	17	11	11	1
68	Cyanothamnus	Banem	5	4	Win	H-Sum	4	20	14	14	0
69	Cyanothamnus	Banem	5	7	Spr	C-Sum	1	20	19	16	0
70	Cyanothamnus	Banem	5	7	Spr	C-Sum	2	19	18	17	0
71	Cyanothamnus	Banem	5	7	Spr	C-Sum	3	19	17	17	0
72	Cyanothamnus	Banem	5	7	Spr	C-Sum	4	17	10	9	0
73	Cyanothamnus	Banem	5	10	Sum	HS-Sum	1	19	18	18	7
74	Cyanothamnus	Banem	5	10	Sum	HS-Sum	2	17	12	12	3
75	Cyanothamnus	Banem	5	10	Sum	HS-Sum	3	19	11	10	3
76	Cyanothamnus	Banem	5	10	Sum	HS-Sum	4	19	12	10	1
77	Cyanothamnus	Banem	5	13	Aut	H-Sum	1	17	13	11	4
78	Cyanothamnus	Banem	5	13	Aut	H-Sum	2	12	11	11	8
79	Cyanothamnus	Banem	5	13	Aut	H-Sum	3	13	10	10	4
80	Cyanothamnus	Banem	5	13	Aut	H-Sum	4	14	6	6	4
81	Cyanothamnus	Banem	6	0	Sum	HS-Sum	1	20	19	18	2
82	Cyanothamnus	Banem	6	0	Sum	HS-Sum	2	20	16	15	4
83	Cyanothamnus	Banem	6	0	Sum	HS-Sum	3	20	19	18	0
84	Cyanothamnus	Banem	6	0	Sum	HS-Sum	4	20	16	13	1
85	Cyanothamnus	Banem	6	4	Win	H-Sum	1	19	15	13	0
86	Cyanothamnus	Banem	6	4	Win	H-Sum	2	19	9	9	0
87	Cyanothamnus	Banem	6	4	Win	H-Sum	3	17	11	11	2
88	Cyanothamnus	Banem	6	4	Win	H-Sum	4	20	14	14	0
89	Cyanothamnus	Banem	6	7	Spr	HS-Sum	1	17	16	16	0
90	Cyanothamnus	Banem	6	7	Spr	HS-Sum	2	18	15	15	0
91	Cyanothamnus	Banem	6	7	Spr	HS-Sum	3	18	14	13	0
92	Cyanothamnus	Banem	6	7	Spr	HS-Sum	4	21	18	17	1
93	Cyanothamnus	Banem	6	10	Sum	HS-Sum	1	19	18	18	13
94	Cyanothamnus	Banem	6	10	Sum	HS-Sum	2	17	12	12	7
95	Cyanothamnus	Banem	6	10	Sum	HS-Sum	3	19	11	10	7
96	Cyanothamnus	Banem	6	10	Sum	HS-Sum	4	19	12	10	5
97	Cyanothamnus	Banem	6	13	Aut	H-Sum	1	17	13	11	7
98	Cyanothamnus	Banem	6	13	Aut	H-Sum	2	12	11	11	11
99	Cyanothamnus	Banem	6	13	Aut	H-Sum	3	13	10	10	5
100	Cyanothamnus	Banem	6	13	Aut	H-Sum	4	14	6	6	6
101	Cyanothamnus	Banem	14	0	Sum	HS-Sum	1	20	19	18	13
102	Cyanothamnus	Banem	14	0	Sum	HS-Sum	2	20	16	15	10
103	Cyanothamnus	Banem	14	0	Sum	HS-Sum	3	20	19	18	7
104	Cyanothamnus	Banem	14	0	Sum	HS-Sum	4	20	16	13	8
105	Cyanothamnus	Banem	14	4	Win	HS-Sum	1	17	15	15	10
106	Cyanothamnus	Banem	14	4	Win	HS-Sum	2	19	16	15	11
107	Cyanothamnus	Banem	14	4	Win	HS-Sum	3	20	17	17	8
108	Cyanothamnus	Banem	14	4	Win	HS-Sum	4	16	8	6	0
109	Cyanothamnus	Banem	14	7	Spr	HS-Sum	1	17	16	16	5
110	Cyanothamnus	Banem	14	7	Spr	HS-Sum	2	18	15	15	6
111	Cyanothamnus	Banem	14	7	Spr	HS-Sum	3	18	14	13	2
112	Cyanothamnus	Banem	14	7	Spr	HS-Sum	4	21	18	17	8
113	Cyanothamnus	Banem	14	10	Sum	HS-Sum	1	19	18	18	17
114	Cyanothamnus	Banem	14	10	Sum	HS-Sum	2	17	12	12	11
115	Cyanothamnus	Banem	14	10	Sum	HS-Sum	3	19	11	10	10
116	Cyanothamnus	Banem	14	10	Sum	HS-Sum	4	19	12	10	9
117	Cyanothamnus	Banem	14	13	Aut	S-Sum	1	18	10	10	10
118	Cyanothamnus	Banem	14	13	Aut	S-Sum	2	18	14	13	11
119	Cyanothamnus	Banem	14	13	Aut	S-Sum	3	10	0	0	0
120	Cyanothamnus	Banem	14	13	Aut	S-Sum	4	19	13	13	11
121	Boronia	Bflor	2	0	Sum	C-Sum	1	19	15	14	0
122	Boronia	Bflor	2	0	Sum	C-Sum	2	20	20	20	0
123	Boronia	Bflor	2	0	Sum	C-Sum	3	20	18	14	0
124	Boronia	Bflor	2	0	Sum	C-Sum	4	20	12	12	0
125	Boronia	Bflor	2	4	Win	C-Sum	1	20	17	16	0
126	Boronia	Bflor	2	4	Win	C-Sum	2	20	18	18	0
127	Boronia	Bflor	2	4	Win	C-Sum	3	19	15	15	0
128	Boronia	Bflor	2	4	Win	C-Sum	4	20	19	18	0
129	Boronia	Bflor	2	7	Spr	C-Sum	1	20	16	16	0
130	Boronia	Bflor	2	7	Spr	C-Sum	2	18	17	16	0
131	Boronia	Bflor	2	7	Spr	C-Sum	3	19	18	18	0
132	Boronia	Bflor	2	7	Spr	C-Sum	4	18	15	15	0
133	Boronia	Bflor	2	10	Sum	S-Aut-Spr	1	20	18	18	1
134	Boronia	Bflor	2	10	Sum	S-Aut-Spr	2	20	19	19	0
135	Boronia	Bflor	2	10	Sum	S-Aut-Spr	3	20	19	19	0
136	Boronia	Bflor	2	10	Sum	S-Aut-Spr	4	20	16	16	0
137	Boronia	Bflor	2	13	Aut	C-Sum	1	19	19	19	0
138	Boronia	Bflor	2	13	Aut	C-Sum	2	19	19	19	2
139	Boronia	Bflor	2	13	Aut	C-Sum	3	20	20	20	0
140	Boronia	Bflor	2	13	Aut	C-Sum	4	20	20	20	0
141	Boronia	Bflor	2	16	Win	S-Win	1	20	17	15	0
142	Boronia	Bflor	2	16	Win	S-Win	2	19	16	16	0
143	Boronia	Bflor	2	16	Win	S-Win	3	18	17	17	0
144	Boronia	Bflor	2	16	Win	S-Win	4	15	12	12	0
145	Boronia	Bflor	2	19	Spr	H-Aut-Spr	1	19	14	14	0
146	Boronia	Bflor	2	19	Spr	H-Aut-Spr	2	17	12	12	0
147	Boronia	Bflor	2	19	Spr	H-Aut-Spr	3	18	16	15	0
148	Boronia	Bflor	2	19	Spr	H-Aut-Spr	4	20	18	18	0
149	Boronia	Bflor	2	22	Sum	H-Sum	1	17	16	16	0
150	Boronia	Bflor	2	22	Sum	H-Sum	2	19	18	18	0
151	Boronia	Bflor	2	22	Sum	H-Sum	3	18	15	15	0
152	Boronia	Bflor	2	22	Sum	H-Sum	4	20	19	19	0
153	Boronia	Bflor	2	25	Aut	C-Aut-Spr	1	19	17	17	0
154	Boronia	Bflor	2	25	Aut	C-Aut-Spr	2	18	16	16	0
155	Boronia	Bflor	2	25	Aut	C-Aut-Spr	3	20	18	18	0
156	Boronia	Bflor	3	0	Sum	S-Win	1	20	19	18	0
157	Boronia	Bflor	3	0	Sum	S-Win	2	20	18	16	0
158	Boronia	Bflor	3	0	Sum	S-Win	3	20	20	18	1
159	Boronia	Bflor	3	0	Sum	S-Win	4	20	20	20	2
160	Boronia	Bflor	3	4	Win	C-Sum	1	20	17	16	0
161	Boronia	Bflor	3	4	Win	C-Sum	2	20	18	18	0
162	Boronia	Bflor	3	4	Win	C-Sum	3	19	15	15	0
163	Boronia	Bflor	3	4	Win	C-Sum	4	20	19	18	0
164	Boronia	Bflor	3	7	Spr	C-Sum	1	20	16	16	0
165	Boronia	Bflor	3	7	Spr	C-Sum	2	18	17	16	0
166	Boronia	Bflor	3	7	Spr	C-Sum	3	19	18	18	0
167	Boronia	Bflor	3	7	Spr	C-Sum	4	18	15	15	0
168	Boronia	Bflor	3	10	Sum	S-Aut-Spr	1	20	18	18	3
169	Boronia	Bflor	3	10	Sum	S-Aut-Spr	2	20	19	19	1
170	Boronia	Bflor	3	10	Sum	S-Aut-Spr	3	20	19	19	0
171	Boronia	Bflor	3	10	Sum	S-Aut-Spr	4	20	16	16	0
172	Boronia	Bflor	3	13	Aut	S-Aut-Spr	1	19	14	14	2
173	Boronia	Bflor	3	13	Aut	S-Aut-Spr	2	20	19	19	3
174	Boronia	Bflor	3	13	Aut	S-Aut-Spr	3	19	16	16	0
175	Boronia	Bflor	3	13	Aut	S-Aut-Spr	4	20	18	18	3
176	Boronia	Bflor	3	16	Win	S-Win	1	20	17	15	0
177	Boronia	Bflor	3	16	Win	S-Win	2	19	16	16	0
178	Boronia	Bflor	3	16	Win	S-Win	3	18	17	17	0
179	Boronia	Bflor	3	16	Win	S-Win	4	15	12	12	0
180	Boronia	Bflor	3	19	Spr	H-Aut-Spr	1	19	14	14	0
181	Boronia	Bflor	3	19	Spr	H-Aut-Spr	2	17	12	12	0
182	Boronia	Bflor	3	19	Spr	H-Aut-Spr	3	18	16	15	0
183	Boronia	Bflor	3	19	Spr	H-Aut-Spr	4	20	18	18	0
184	Boronia	Bflor	3	22	Sum	H-Sum	1	17	16	16	0
185	Boronia	Bflor	3	22	Sum	H-Sum	2	19	18	18	0
186	Boronia	Bflor	3	22	Sum	H-Sum	3	18	15	15	0
187	Boronia	Bflor	3	22	Sum	H-Sum	4	20	19	19	0
188	Boronia	Bflor	3	25	Aut	C-Aut-Spr	1	19	17	17	1
189	Boronia	Bflor	3	25	Aut	C-Aut-Spr	2	18	16	16	0
190	Boronia	Bflor	3	25	Aut	C-Aut-Spr	3	20	18	18	0
191	Boronia	Bflor	4	0	Sum	S-Win	1	20	19	18	4
192	Boronia	Bflor	4	0	Sum	S-Win	2	20	18	16	2
193	Boronia	Bflor	4	0	Sum	S-Win	3	20	20	18	4
194	Boronia	Bflor	4	0	Sum	S-Win	4	20	20	20	8
195	Boronia	Bflor	4	4	Win	S-Win	1	20	19	19	4
196	Boronia	Bflor	4	4	Win	S-Win	2	20	18	18	3
197	Boronia	Bflor	4	4	Win	S-Win	3	18	18	17	0
198	Boronia	Bflor	4	4	Win	S-Win	4	20	13	13	3
199	Boronia	Bflor	4	7	Spr	HS-Win	1	20	18	17	0
200	Boronia	Bflor	4	7	Spr	HS-Win	2	20	17	17	0
201	Boronia	Bflor	4	7	Spr	HS-Win	3	20	18	17	3
202	Boronia	Bflor	4	7	Spr	HS-Win	4	19	15	15	2
203	Boronia	Bflor	4	10	Sum	S-Win	1	20	16	16	11
204	Boronia	Bflor	4	10	Sum	S-Win	2	20	18	18	5
205	Boronia	Bflor	4	10	Sum	S-Win	3	20	13	13	7
206	Boronia	Bflor	4	10	Sum	S-Win	4	19	17	17	12
207	Boronia	Bflor	4	13	Aut	S-Aut-Spr	1	19	14	14	10
208	Boronia	Bflor	4	13	Aut	S-Aut-Spr	2	20	19	19	11
209	Boronia	Bflor	4	13	Aut	S-Aut-Spr	3	19	16	16	8
210	Boronia	Bflor	4	13	Aut	S-Aut-Spr	4	20	18	18	10
211	Boronia	Bflor	4	16	Win	S-Win	1	20	17	15	0
212	Boronia	Bflor	4	16	Win	S-Win	2	19	16	16	0
213	Boronia	Bflor	4	16	Win	S-Win	3	18	17	17	0
214	Boronia	Bflor	4	16	Win	S-Win	4	15	12	12	0
215	Boronia	Bflor	4	19	Spr	S-Win	1	20	19	19	0
216	Boronia	Bflor	4	19	Spr	S-Win	2	18	14	14	1
217	Boronia	Bflor	4	19	Spr	S-Win	3	19	13	13	0
218	Boronia	Bflor	4	19	Spr	S-Win	4	19	12	12	0
219	Boronia	Bflor	4	22	Sum	S-Win	1	19	17	17	4
220	Boronia	Bflor	4	22	Sum	S-Win	2	17	17	17	2
221	Boronia	Bflor	4	22	Sum	S-Win	3	20	17	17	6
222	Boronia	Bflor	4	22	Sum	S-Win	4	18	18	17	8
223	Boronia	Bflor	4	25	Aut	S-Aut-Spr	1	19	18	18	9
224	Boronia	Bflor	4	25	Aut	S-Aut-Spr	2	20	16	16	11
225	Boronia	Bflor	4	25	Aut	S-Aut-Spr	3	20	17	17	13
226	Boronia	Bflor	5	0	Sum	S-Win	1	20	19	18	9
227	Boronia	Bflor	5	0	Sum	S-Win	2	20	18	16	5
228	Boronia	Bflor	5	0	Sum	S-Win	3	20	20	18	8
229	Boronia	Bflor	5	0	Sum	S-Win	4	20	20	20	10
230	Boronia	Bflor	5	4	Win	S-Win	1	20	19	19	9
231	Boronia	Bflor	5	4	Win	S-Win	2	20	18	18	10
232	Boronia	Bflor	5	4	Win	S-Win	3	18	18	17	13
233	Boronia	Bflor	5	4	Win	S-Win	4	20	13	13	10
234	Boronia	Bflor	5	7	Spr	HS-Win	1	20	18	17	8
235	Boronia	Bflor	5	7	Spr	HS-Win	2	20	17	17	5
236	Boronia	Bflor	5	7	Spr	HS-Win	3	20	18	17	5
237	Boronia	Bflor	5	7	Spr	HS-Win	4	19	15	15	8
238	Boronia	Bflor	5	10	Sum	S-Win	1	20	16	16	15
239	Boronia	Bflor	5	10	Sum	S-Win	2	20	18	18	17
240	Boronia	Bflor	5	10	Sum	S-Win	3	20	13	13	11
241	Boronia	Bflor	5	10	Sum	S-Win	4	19	17	17	16
242	Boronia	Bflor	5	13	Aut	HS-Aut-Spr	1	20	12	12	11
243	Boronia	Bflor	5	13	Aut	HS-Aut-Spr	2	17	15	15	14
244	Boronia	Bflor	5	13	Aut	HS-Aut-Spr	3	20	14	14	13
245	Boronia	Bflor	5	13	Aut	HS-Aut-Spr	4	20	18	18	16
246	Boronia	Bflor	5	16	Win	S-Win	1	20	17	15	1
247	Boronia	Bflor	5	16	Win	S-Win	2	19	16	16	1
248	Boronia	Bflor	5	16	Win	S-Win	3	18	17	17	0
249	Boronia	Bflor	5	16	Win	S-Win	4	15	12	12	2
250	Boronia	Bflor	5	19	Spr	HS-Win	1	19	16	16	2
251	Boronia	Bflor	5	19	Spr	HS-Win	2	17	14	14	4
252	Boronia	Bflor	5	19	Spr	HS-Win	3	19	17	17	6
253	Boronia	Bflor	5	19	Spr	HS-Win	4	20	19	19	6
254	Boronia	Bflor	5	22	Sum	S-Win	1	19	17	17	13
255	Boronia	Bflor	5	22	Sum	S-Win	2	17	17	17	13
256	Boronia	Bflor	5	22	Sum	S-Win	3	20	17	17	16
257	Boronia	Bflor	5	22	Sum	S-Win	4	18	18	17	15
258	Boronia	Bflor	5	25	Aut	S-Aut-Spr	1	19	18	18	17
259	Boronia	Bflor	5	25	Aut	S-Aut-Spr	2	20	16	16	15
260	Boronia	Bflor	5	25	Aut	S-Aut-Spr	3	20	17	17	17
261	Boronia	Bflor	6	0	Sum	S-Win	1	20	19	18	9
262	Boronia	Bflor	6	0	Sum	S-Win	2	20	18	16	7
263	Boronia	Bflor	6	0	Sum	S-Win	3	20	20	18	9
264	Boronia	Bflor	6	0	Sum	S-Win	4	20	20	20	11
265	Boronia	Bflor	6	4	Win	S-Win	1	20	19	19	16
266	Boronia	Bflor	6	4	Win	S-Win	2	20	18	18	15
267	Boronia	Bflor	6	4	Win	S-Win	3	18	18	17	15
268	Boronia	Bflor	6	4	Win	S-Win	4	20	13	13	13
269	Boronia	Bflor	6	7	Spr	HS-Win	1	20	18	17	11
270	Boronia	Bflor	6	7	Spr	HS-Win	2	20	17	17	12
271	Boronia	Bflor	6	7	Spr	HS-Win	3	20	18	17	11
272	Boronia	Bflor	6	7	Spr	HS-Win	4	19	15	15	8
273	Boronia	Bflor	6	10	Sum	S-Win	1	20	16	16	16
274	Boronia	Bflor	6	10	Sum	S-Win	2	20	18	18	18
275	Boronia	Bflor	6	10	Sum	S-Win	3	20	13	13	13
276	Boronia	Bflor	6	10	Sum	S-Win	4	19	17	17	17
277	Boronia	Bflor	6	13	Aut	S-Aut-Spr	1	19	14	14	14
278	Boronia	Bflor	6	13	Aut	S-Aut-Spr	2	20	19	19	19
279	Boronia	Bflor	6	13	Aut	S-Aut-Spr	3	19	16	16	16
280	Boronia	Bflor	6	13	Aut	S-Aut-Spr	4	20	18	18	18
281	Boronia	Bflor	6	16	Win	S-Win	1	20	17	15	7
282	Boronia	Bflor	6	16	Win	S-Win	2	19	16	16	8
283	Boronia	Bflor	6	16	Win	S-Win	3	18	17	17	8
284	Boronia	Bflor	6	16	Win	S-Win	4	15	12	12	6
285	Boronia	Bflor	6	19	Spr	HS-Win	1	19	16	16	7
286	Boronia	Bflor	6	19	Spr	HS-Win	2	17	14	14	5
287	Boronia	Bflor	6	19	Spr	HS-Win	3	19	17	17	9
288	Boronia	Bflor	6	19	Spr	HS-Win	4	20	19	19	13
289	Boronia	Bflor	6	22	Sum	S-Win	1	19	17	17	16
290	Boronia	Bflor	6	22	Sum	S-Win	2	17	17	17	16
291	Boronia	Bflor	6	22	Sum	S-Win	3	20	17	17	17
292	Boronia	Bflor	6	22	Sum	S-Win	4	18	18	17	17
293	Boronia	Bflor	6	25	Aut	S-Aut-Spr	1	19	18	18	18
294	Boronia	Bflor	6	25	Aut	S-Aut-Spr	2	20	16	16	15
295	Boronia	Bflor	6	25	Aut	S-Aut-Spr	3	20	17	17	17
296	Boronia	Bflor	14	0	Sum	HS-Aut-Spr	1	20	18	16	13
297	Boronia	Bflor	14	0	Sum	HS-Aut-Spr	2	20	17	12	7
298	Boronia	Bflor	14	0	Sum	HS-Aut-Spr	3	19	19	16	10
299	Boronia	Bflor	14	0	Sum	HS-Aut-Spr	4	18	13	10	7
300	Boronia	Bflor	14	4	Win	HS-Win	1	20	17	17	17
301	Boronia	Bflor	14	4	Win	HS-Win	2	20	18	17	17
302	Boronia	Bflor	14	4	Win	HS-Win	3	18	17	16	16
303	Boronia	Bflor	14	4	Win	HS-Win	4	20	19	19	19
304	Boronia	Bflor	14	7	Spr	HS-Win	1	20	18	17	15
305	Boronia	Bflor	14	7	Spr	HS-Win	2	20	17	17	16
306	Boronia	Bflor	14	7	Spr	HS-Win	3	20	18	17	16
307	Boronia	Bflor	14	7	Spr	HS-Win	4	19	15	15	15
308	Boronia	Bflor	14	10	Sum	S-Sum	1	19	19	19	19
309	Boronia	Bflor	14	10	Sum	S-Sum	2	19	16	16	16
310	Boronia	Bflor	14	10	Sum	S-Sum	3	19	17	17	17
311	Boronia	Bflor	14	10	Sum	S-Sum	4	20	17	17	17
312	Boronia	Bflor	14	13	Aut	S-Aut-Spr	1	19	14	14	14
313	Boronia	Bflor	14	13	Aut	S-Aut-Spr	2	20	19	19	19
314	Boronia	Bflor	14	13	Aut	S-Aut-Spr	3	19	16	16	16
315	Boronia	Bflor	14	13	Aut	S-Aut-Spr	4	20	18	18	18
316	Boronia	Bflor	14	16	Win	HS-Win	1	19	16	16	16
317	Boronia	Bflor	14	16	Win	HS-Win	2	19	18	18	16
318	Boronia	Bflor	14	16	Win	HS-Win	3	18	17	15	15
319	Boronia	Bflor	14	16	Win	HS-Win	4	19	15	15	15
320	Boronia	Bflor	14	19	Spr	HS-Win	1	19	16	16	16
321	Boronia	Bflor	14	19	Spr	HS-Win	2	17	14	14	13
322	Boronia	Bflor	14	19	Spr	HS-Win	3	19	17	17	16
323	Boronia	Bflor	14	19	Spr	HS-Win	4	20	19	19	19
324	Boronia	Bflor	14	22	Sum	S-Win	1	19	17	17	17
325	Boronia	Bflor	14	22	Sum	S-Win	2	17	17	17	17
326	Boronia	Bflor	14	22	Sum	S-Win	3	20	17	17	17
327	Boronia	Bflor	14	22	Sum	S-Win	4	18	18	17	17
328	Boronia	Bflor	14	25	Aut	S-Win	1	18	18	17	17
329	Boronia	Bflor	14	25	Aut	S-Win	2	17	16	15	15
330	Boronia	Bflor	14	25	Aut	S-Win	3	20	17	16	16
331	Valvatae	Bfras	2	0	Sum	C-Sum	1	20	19	19	0
332	Valvatae	Bfras	2	0	Sum	C-Sum	2	20	19	19	0
333	Valvatae	Bfras	2	0	Sum	C-Sum	3	21	21	20	0
334	Valvatae	Bfras	2	0	Sum	C-Sum	4	20	20	20	0
335	Valvatae	Bfras	2	4	Win	C-Sum	1	20	19	19	0
336	Valvatae	Bfras	2	4	Win	C-Sum	2	20	20	20	0
337	Valvatae	Bfras	2	4	Win	C-Sum	3	20	20	19	0
338	Valvatae	Bfras	2	4	Win	C-Sum	4	20	20	20	0
339	Valvatae	Bfras	2	7	Spr	C-Sum	1	20	19	19	0
340	Valvatae	Bfras	2	7	Spr	C-Sum	2	20	19	18	0
341	Valvatae	Bfras	2	7	Spr	C-Sum	3	20	20	20	0
342	Valvatae	Bfras	2	7	Spr	C-Sum	4	20	19	19	0
343	Valvatae	Bfras	2	10	Sum	C-Sum	1	20	19	19	0
344	Valvatae	Bfras	2	10	Sum	C-Sum	2	20	20	20	0
345	Valvatae	Bfras	2	10	Sum	C-Sum	3	20	20	20	0
346	Valvatae	Bfras	2	10	Sum	C-Sum	4	19	18	17	0
347	Valvatae	Bfras	2	13	Aut	C-Sum	1	20	20	20	0
348	Valvatae	Bfras	2	13	Aut	C-Sum	2	20	20	20	0
349	Valvatae	Bfras	2	13	Aut	C-Sum	3	20	20	20	0
350	Valvatae	Bfras	2	13	Aut	C-Sum	4	20	20	20	0
351	Valvatae	Bfras	2	16	Win	H-Sum	1	17	13	13	0
352	Valvatae	Bfras	2	16	Win	H-Sum	2	20	17	17	0
353	Valvatae	Bfras	2	16	Win	H-Sum	3	19	19	15	0
354	Valvatae	Bfras	2	16	Win	H-Sum	4	20	19	16	0
355	Valvatae	Bfras	2	19	Spr	H-Sum	1	19	19	19	0
356	Valvatae	Bfras	2	19	Spr	H-Sum	2	20	18	18	0
357	Valvatae	Bfras	2	19	Spr	H-Sum	3	20	18	16	0
358	Valvatae	Bfras	2	19	Spr	H-Sum	4	20	19	18	0
359	Valvatae	Bfras	2	22	Sum	H-Sum	1	20	15	15	0
360	Valvatae	Bfras	2	22	Sum	H-Sum	2	20	19	19	0
361	Valvatae	Bfras	2	22	Sum	H-Sum	3	20	19	19	0
362	Valvatae	Bfras	2	25	Aut	H-Sum	1	20	20	20	0
363	Valvatae	Bfras	2	25	Aut	H-Sum	2	20	17	17	0
364	Valvatae	Bfras	2	25	Aut	H-Sum	3	20	18	17	0
365	Valvatae	Bfras	3	0	Sum	C-Sum	1	20	19	19	0
366	Valvatae	Bfras	3	0	Sum	C-Sum	2	20	19	19	0
367	Valvatae	Bfras	3	0	Sum	C-Sum	3	21	21	20	0
368	Valvatae	Bfras	3	0	Sum	C-Sum	4	20	20	20	0
369	Valvatae	Bfras	3	4	Win	C-Sum	1	20	19	19	0
370	Valvatae	Bfras	3	4	Win	C-Sum	2	20	20	20	0
371	Valvatae	Bfras	3	4	Win	C-Sum	3	20	20	19	0
372	Valvatae	Bfras	3	4	Win	C-Sum	4	20	20	20	0
373	Valvatae	Bfras	3	7	Spr	C-Sum	1	20	19	19	0
374	Valvatae	Bfras	3	7	Spr	C-Sum	2	20	19	18	0
375	Valvatae	Bfras	3	7	Spr	C-Sum	3	20	20	20	0
376	Valvatae	Bfras	3	7	Spr	C-Sum	4	20	19	19	0
377	Valvatae	Bfras	3	10	Sum	H-Sum	1	20	20	19	0
378	Valvatae	Bfras	3	10	Sum	H-Sum	2	20	20	20	0
379	Valvatae	Bfras	3	10	Sum	H-Sum	3	20	18	17	0
380	Valvatae	Bfras	3	10	Sum	H-Sum	4	20	19	18	1
381	Valvatae	Bfras	3	13	Aut	C-Sum	1	20	20	20	0
382	Valvatae	Bfras	3	13	Aut	C-Sum	2	20	20	20	0
383	Valvatae	Bfras	3	13	Aut	C-Sum	3	20	20	20	0
384	Valvatae	Bfras	3	13	Aut	C-Sum	4	20	20	20	0
385	Valvatae	Bfras	3	16	Win	H-Sum	1	17	13	13	1
386	Valvatae	Bfras	3	16	Win	H-Sum	2	20	17	17	1
387	Valvatae	Bfras	3	16	Win	H-Sum	3	19	19	15	0
388	Valvatae	Bfras	3	16	Win	H-Sum	4	20	19	16	0
389	Valvatae	Bfras	3	19	Spr	H-Sum	1	19	19	19	0
390	Valvatae	Bfras	3	19	Spr	H-Sum	2	20	18	18	0
391	Valvatae	Bfras	3	19	Spr	H-Sum	3	20	18	16	0
392	Valvatae	Bfras	3	19	Spr	H-Sum	4	20	19	18	0
393	Valvatae	Bfras	3	22	Sum	HS-Sum	1	20	20	20	1
394	Valvatae	Bfras	3	22	Sum	HS-Sum	2	20	20	19	0
395	Valvatae	Bfras	3	22	Sum	HS-Sum	3	20	18	18	0
396	Valvatae	Bfras	3	25	Aut	H-Sum	1	20	20	20	0
397	Valvatae	Bfras	3	25	Aut	H-Sum	2	20	17	17	0
398	Valvatae	Bfras	3	25	Aut	H-Sum	3	20	18	17	0
399	Valvatae	Bfras	4	0	Sum	H-Sum	1	20	17	17	0
400	Valvatae	Bfras	4	0	Sum	H-Sum	2	20	14	14	0
401	Valvatae	Bfras	4	0	Sum	H-Sum	3	20	17	17	1
402	Valvatae	Bfras	4	0	Sum	H-Sum	4	20	17	15	0
403	Valvatae	Bfras	4	4	Win	HS-Aut-Spr	1	19	17	17	0
404	Valvatae	Bfras	4	4	Win	HS-Aut-Spr	2	18	13	13	1
405	Valvatae	Bfras	4	4	Win	HS-Aut-Spr	3	20	20	20	0
406	Valvatae	Bfras	4	4	Win	HS-Aut-Spr	4	19	18	18	0
407	Valvatae	Bfras	4	7	Spr	HS-Win	1	20	18	17	1
408	Valvatae	Bfras	4	7	Spr	HS-Win	2	20	17	17	0
409	Valvatae	Bfras	4	7	Spr	HS-Win	3	20	19	18	0
410	Valvatae	Bfras	4	7	Spr	HS-Win	4	20	20	20	0
411	Valvatae	Bfras	4	10	Sum	H-Sum	1	20	20	19	0
412	Valvatae	Bfras	4	10	Sum	H-Sum	2	20	20	20	0
413	Valvatae	Bfras	4	10	Sum	H-Sum	3	20	18	17	0
414	Valvatae	Bfras	4	10	Sum	H-Sum	4	20	19	18	3
415	Valvatae	Bfras	4	13	Aut	C-Aut-Spr	1	20	20	20	0
416	Valvatae	Bfras	4	13	Aut	C-Aut-Spr	2	20	19	18	0
417	Valvatae	Bfras	4	13	Aut	C-Aut-Spr	3	20	20	18	0
418	Valvatae	Bfras	4	13	Aut	C-Aut-Spr	4	20	19	18	0
419	Valvatae	Bfras	4	16	Win	HS-Sum	1	20	20	20	2
420	Valvatae	Bfras	4	16	Win	HS-Sum	2	19	16	16	2
421	Valvatae	Bfras	4	16	Win	HS-Sum	3	20	18	18	1
422	Valvatae	Bfras	4	16	Win	HS-Sum	4	20	19	19	2
423	Valvatae	Bfras	4	19	Spr	HS-Sum	1	19	19	19	1
424	Valvatae	Bfras	4	19	Spr	HS-Sum	2	20	19	19	0
425	Valvatae	Bfras	4	19	Spr	HS-Sum	3	20	17	16	1
426	Valvatae	Bfras	4	19	Spr	HS-Sum	4	19	19	19	0
427	Valvatae	Bfras	4	22	Sum	HS-Sum	1	20	20	20	5
428	Valvatae	Bfras	4	22	Sum	HS-Sum	2	20	20	19	4
429	Valvatae	Bfras	4	22	Sum	HS-Sum	3	20	18	18	3
430	Valvatae	Bfras	4	25	Aut	H-Sum	1	20	20	20	2
431	Valvatae	Bfras	4	25	Aut	H-Sum	2	20	17	17	2
432	Valvatae	Bfras	4	25	Aut	H-Sum	3	20	18	17	1
433	Valvatae	Bfras	5	0	Sum	HS-Sum	1	20	19	19	3
434	Valvatae	Bfras	5	0	Sum	HS-Sum	2	20	18	17	1
435	Valvatae	Bfras	5	0	Sum	HS-Sum	3	20	12	12	0
436	Valvatae	Bfras	5	0	Sum	HS-Sum	4	20	17	17	0
437	Valvatae	Bfras	5	4	Win	HS-Sum	1	19	19	19	0
438	Valvatae	Bfras	5	4	Win	HS-Sum	2	20	18	16	0
439	Valvatae	Bfras	5	4	Win	HS-Sum	3	20	20	20	2
440	Valvatae	Bfras	5	4	Win	HS-Sum	4	20	20	20	3
441	Valvatae	Bfras	5	7	Spr	HS-Sum	1	20	18	18	0
442	Valvatae	Bfras	5	7	Spr	HS-Sum	2	20	19	19	1
443	Valvatae	Bfras	5	7	Spr	HS-Sum	3	20	19	17	1
444	Valvatae	Bfras	5	7	Spr	HS-Sum	4	20	20	19	1
445	Valvatae	Bfras	5	10	Sum	H-Sum	1	20	20	19	2
446	Valvatae	Bfras	5	10	Sum	H-Sum	2	20	20	20	0
447	Valvatae	Bfras	5	10	Sum	H-Sum	3	20	18	17	1
448	Valvatae	Bfras	5	10	Sum	H-Sum	4	20	19	18	4
449	Valvatae	Bfras	5	13	Aut	S-Aut-Spr	1	19	19	19	0
450	Valvatae	Bfras	5	13	Aut	S-Aut-Spr	2	20	19	19	1
451	Valvatae	Bfras	5	13	Aut	S-Aut-Spr	3	19	18	18	0
452	Valvatae	Bfras	5	13	Aut	S-Aut-Spr	4	20	17	17	0
453	Valvatae	Bfras	5	16	Win	HS-Sum	1	20	20	20	6
454	Valvatae	Bfras	5	16	Win	HS-Sum	2	19	16	16	4
455	Valvatae	Bfras	5	16	Win	HS-Sum	3	20	18	18	4
456	Valvatae	Bfras	5	16	Win	HS-Sum	4	20	19	19	8
457	Valvatae	Bfras	5	19	Spr	HS-Sum	1	19	19	19	2
458	Valvatae	Bfras	5	19	Spr	HS-Sum	2	20	19	19	3
459	Valvatae	Bfras	5	19	Spr	HS-Sum	3	20	17	16	4
460	Valvatae	Bfras	5	19	Spr	HS-Sum	4	19	19	19	0
461	Valvatae	Bfras	5	22	Sum	HS-Sum	1	20	20	20	7
462	Valvatae	Bfras	5	22	Sum	HS-Sum	2	20	20	19	7
463	Valvatae	Bfras	5	22	Sum	HS-Sum	3	20	18	18	6
464	Valvatae	Bfras	5	25	Aut	H-Sum	1	20	20	20	8
465	Valvatae	Bfras	5	25	Aut	H-Sum	2	20	17	17	8
466	Valvatae	Bfras	5	25	Aut	H-Sum	3	20	18	17	3
467	Valvatae	Bfras	6	0	Sum	HS-Sum	1	20	19	19	3
468	Valvatae	Bfras	6	0	Sum	HS-Sum	2	20	18	17	1
469	Valvatae	Bfras	6	0	Sum	HS-Sum	3	20	12	12	1
470	Valvatae	Bfras	6	0	Sum	HS-Sum	4	20	17	17	2
471	Valvatae	Bfras	6	4	Win	H-Sum	1	20	17	16	0
472	Valvatae	Bfras	6	4	Win	H-Sum	2	20	19	19	3
473	Valvatae	Bfras	6	4	Win	H-Sum	3	20	19	19	2
474	Valvatae	Bfras	6	4	Win	H-Sum	4	20	18	16	0
475	Valvatae	Bfras	6	7	Spr	HS-Sum	1	20	18	18	0
476	Valvatae	Bfras	6	7	Spr	HS-Sum	2	20	19	19	1
477	Valvatae	Bfras	6	7	Spr	HS-Sum	3	20	19	17	1
478	Valvatae	Bfras	6	7	Spr	HS-Sum	4	20	20	19	1
479	Valvatae	Bfras	6	10	Sum	HS-Sum	1	20	17	17	4
480	Valvatae	Bfras	6	10	Sum	HS-Sum	2	20	20	20	2
481	Valvatae	Bfras	6	10	Sum	HS-Sum	3	20	17	15	1
482	Valvatae	Bfras	6	10	Sum	HS-Sum	4	20	20	20	2
483	Valvatae	Bfras	6	13	Aut	S-Aut-Spr	1	19	19	19	0
484	Valvatae	Bfras	6	13	Aut	S-Aut-Spr	2	20	19	19	1
485	Valvatae	Bfras	6	13	Aut	S-Aut-Spr	3	19	18	18	0
486	Valvatae	Bfras	6	13	Aut	S-Aut-Spr	4	20	17	17	0
487	Valvatae	Bfras	6	16	Win	HS-Sum	1	20	20	20	9
488	Valvatae	Bfras	6	16	Win	HS-Sum	2	19	16	16	12
489	Valvatae	Bfras	6	16	Win	HS-Sum	3	20	18	18	7
490	Valvatae	Bfras	6	16	Win	HS-Sum	4	20	19	19	13
491	Valvatae	Bfras	6	19	Spr	HS-Sum	1	19	19	19	5
492	Valvatae	Bfras	6	19	Spr	HS-Sum	2	20	19	19	5
493	Valvatae	Bfras	6	19	Spr	HS-Sum	3	20	17	16	6
494	Valvatae	Bfras	6	19	Spr	HS-Sum	4	19	19	19	2
495	Valvatae	Bfras	6	22	Sum	HS-Sum	1	20	20	20	11
496	Valvatae	Bfras	6	22	Sum	HS-Sum	2	20	20	19	9
497	Valvatae	Bfras	6	22	Sum	HS-Sum	3	20	18	18	8
498	Valvatae	Bfras	6	25	Aut	H-Sum	1	20	20	20	8
499	Valvatae	Bfras	6	25	Aut	H-Sum	2	20	17	17	11
500	Valvatae	Bfras	6	25	Aut	H-Sum	3	20	18	17	6
501	Valvatae	Bfras	14	0	Sum	HS-Sum	1	20	19	19	8
502	Valvatae	Bfras	14	0	Sum	HS-Sum	2	20	18	17	4
503	Valvatae	Bfras	14	0	Sum	HS-Sum	3	20	12	12	3
504	Valvatae	Bfras	14	0	Sum	HS-Sum	4	20	17	17	5
505	Valvatae	Bfras	14	4	Win	HS-Aut-Spr	1	19	17	17	8
506	Valvatae	Bfras	14	4	Win	HS-Aut-Spr	2	18	13	13	8
507	Valvatae	Bfras	14	4	Win	HS-Aut-Spr	3	20	20	20	1
508	Valvatae	Bfras	14	4	Win	HS-Aut-Spr	4	19	18	18	0
509	Valvatae	Bfras	14	7	Spr	HS-Sum	1	20	18	18	5
510	Valvatae	Bfras	14	7	Spr	HS-Sum	2	20	19	19	4
511	Valvatae	Bfras	14	7	Spr	HS-Sum	3	20	19	17	4
512	Valvatae	Bfras	14	7	Spr	HS-Sum	4	20	20	19	7
513	Valvatae	Bfras	14	10	Sum	H-Sum	1	20	20	19	8
514	Valvatae	Bfras	14	10	Sum	H-Sum	2	20	20	20	8
515	Valvatae	Bfras	14	10	Sum	H-Sum	3	20	18	17	5
516	Valvatae	Bfras	14	10	Sum	H-Sum	4	20	19	18	6
517	Valvatae	Bfras	14	13	Aut	HS-Aut-Spr	1	19	19	18	2
518	Valvatae	Bfras	14	13	Aut	HS-Aut-Spr	2	19	18	18	0
519	Valvatae	Bfras	14	13	Aut	HS-Aut-Spr	3	19	19	19	0
520	Valvatae	Bfras	14	13	Aut	HS-Aut-Spr	4	20	18	18	2
521	Valvatae	Bfras	14	16	Win	HS-Sum	1	20	20	20	19
522	Valvatae	Bfras	14	16	Win	HS-Sum	2	19	16	16	14
523	Valvatae	Bfras	14	16	Win	HS-Sum	3	20	18	18	15
524	Valvatae	Bfras	14	16	Win	HS-Sum	4	20	19	19	17
525	Valvatae	Bfras	14	19	Spr	HS-Sum	1	19	19	19	16
526	Valvatae	Bfras	14	19	Spr	HS-Sum	2	20	19	19	17
527	Valvatae	Bfras	14	19	Spr	HS-Sum	3	20	17	16	10
528	Valvatae	Bfras	14	19	Spr	HS-Sum	4	19	19	19	13
529	Valvatae	Bfras	14	22	Sum	HS-Sum	1	20	20	20	18
530	Valvatae	Bfras	14	22	Sum	HS-Sum	2	20	20	19	18
531	Valvatae	Bfras	14	22	Sum	HS-Sum	3	20	18	18	16
532	Valvatae	Bfras	14	25	Aut	HS-Sum	1	20	17	16	15
533	Valvatae	Bfras	14	25	Aut	HS-Sum	2	20	19	19	19
534	Valvatae	Bfras	14	25	Aut	HS-Sum	3	20	17	16	16
535	Valvatae	Bledi	2	0	Sum	C-Sum	1	25	23	23	0
536	Valvatae	Bledi	2	0	Sum	C-Sum	2	25	25	23	0
537	Valvatae	Bledi	2	0	Sum	C-Sum	3	25	22	22	0
538	Valvatae	Bledi	2	0	Sum	C-Sum	4	25	23	23	0
539	Valvatae	Bledi	2	4	Win	H-Sum	1	24	21	21	2
540	Valvatae	Bledi	2	4	Win	H-Sum	2	24	23	23	0
541	Valvatae	Bledi	2	4	Win	H-Sum	3	25	24	24	0
542	Valvatae	Bledi	2	4	Win	H-Sum	4	25	24	24	2
543	Valvatae	Bledi	2	7	Spr	C-Sum	1	25	25	24	0
544	Valvatae	Bledi	2	7	Spr	C-Sum	2	25	23	23	0
545	Valvatae	Bledi	2	7	Spr	C-Sum	3	25	23	22	0
546	Valvatae	Bledi	2	7	Spr	C-Sum	4	25	25	24	0
547	Valvatae	Bledi	2	10	Sum	HS-Sum	1	25	22	20	1
548	Valvatae	Bledi	2	10	Sum	HS-Sum	2	25	23	23	0
549	Valvatae	Bledi	2	10	Sum	HS-Sum	3	25	21	21	1
550	Valvatae	Bledi	2	10	Sum	HS-Sum	4	25	22	21	0
551	Valvatae	Bledi	2	13	Aut	HS-Sum	1	24	24	24	2
552	Valvatae	Bledi	2	13	Aut	HS-Sum	2	25	25	25	1
553	Valvatae	Bledi	2	13	Aut	HS-Sum	3	25	25	25	0
554	Valvatae	Bledi	2	13	Aut	HS-Sum	4	25	25	25	0
555	Valvatae	Bledi	2	16	Win	HS-Sum	1	24	22	22	0
556	Valvatae	Bledi	2	16	Win	HS-Sum	2	25	22	22	1
557	Valvatae	Bledi	2	16	Win	HS-Sum	3	25	24	24	0
558	Valvatae	Bledi	2	16	Win	HS-Sum	4	24	21	21	0
559	Valvatae	Bledi	2	19	Spr	H-Sum	1	25	24	23	0
560	Valvatae	Bledi	2	19	Spr	H-Sum	2	24	15	15	0
561	Valvatae	Bledi	2	19	Spr	H-Sum	3	25	24	24	0
562	Valvatae	Bledi	2	19	Spr	H-Sum	4	25	24	23	0
563	Valvatae	Bledi	2	22	Sum	HS-Sum	1	25	23	23	3
564	Valvatae	Bledi	2	22	Sum	HS-Sum	2	25	25	25	2
565	Valvatae	Bledi	2	22	Sum	HS-Sum	3	25	24	23	1
566	Valvatae	Bledi	2	25	Aut	HS-Sum	1	25	17	16	0
567	Valvatae	Bledi	2	25	Aut	HS-Sum	2	25	25	25	3
568	Valvatae	Bledi	2	25	Aut	HS-Sum	3	25	24	23	2
569	Valvatae	Bledi	3	0	Sum	C-Sum	1	25	23	23	0
570	Valvatae	Bledi	3	0	Sum	C-Sum	2	25	25	23	0
571	Valvatae	Bledi	3	0	Sum	C-Sum	3	25	22	22	0
572	Valvatae	Bledi	3	0	Sum	C-Sum	4	25	23	23	0
573	Valvatae	Bledi	3	4	Win	HS-Aut-Spr	1	25	23	21	3
574	Valvatae	Bledi	3	4	Win	HS-Aut-Spr	2	25	22	20	3
575	Valvatae	Bledi	3	4	Win	HS-Aut-Spr	3	25	24	22	0
576	Valvatae	Bledi	3	4	Win	HS-Aut-Spr	4	24	24	23	2
577	Valvatae	Bledi	3	7	Spr	HS-Sum	1	25	22	22	1
578	Valvatae	Bledi	3	7	Spr	HS-Sum	2	25	24	24	0
579	Valvatae	Bledi	3	7	Spr	HS-Sum	3	25	25	25	2
580	Valvatae	Bledi	3	7	Spr	HS-Sum	4	25	23	23	1
581	Valvatae	Bledi	3	10	Sum	HS-Sum	1	25	22	20	3
582	Valvatae	Bledi	3	10	Sum	HS-Sum	2	25	23	23	1
583	Valvatae	Bledi	3	10	Sum	HS-Sum	3	25	21	21	2
584	Valvatae	Bledi	3	10	Sum	HS-Sum	4	25	22	21	0
585	Valvatae	Bledi	3	13	Aut	HS-Sum	1	24	24	24	7
586	Valvatae	Bledi	3	13	Aut	HS-Sum	2	25	25	25	5
587	Valvatae	Bledi	3	13	Aut	HS-Sum	3	25	25	25	3
588	Valvatae	Bledi	3	13	Aut	HS-Sum	4	25	25	25	5
589	Valvatae	Bledi	3	16	Win	HS-Sum	1	24	22	22	2
590	Valvatae	Bledi	3	16	Win	HS-Sum	2	25	22	22	6
591	Valvatae	Bledi	3	16	Win	HS-Sum	3	25	24	24	0
592	Valvatae	Bledi	3	16	Win	HS-Sum	4	24	21	21	6
593	Valvatae	Bledi	3	19	Spr	HS-Aut-Spr	1	25	22	22	1
594	Valvatae	Bledi	3	19	Spr	HS-Aut-Spr	2	25	16	16	0
595	Valvatae	Bledi	3	19	Spr	HS-Aut-Spr	3	22	22	20	0
596	Valvatae	Bledi	3	19	Spr	HS-Aut-Spr	4	25	22	22	1
597	Valvatae	Bledi	3	22	Sum	HS-Sum	1	25	23	23	4
598	Valvatae	Bledi	3	22	Sum	HS-Sum	2	25	25	25	4
599	Valvatae	Bledi	3	22	Sum	HS-Sum	3	25	24	23	1
600	Valvatae	Bledi	3	25	Aut	HS-Sum	1	25	17	16	4
601	Valvatae	Bledi	3	25	Aut	HS-Sum	2	25	25	25	10
602	Valvatae	Bledi	3	25	Aut	HS-Sum	3	25	24	23	10
603	Valvatae	Bledi	4	0	Sum	HS-Sum	1	25	22	22	0
604	Valvatae	Bledi	4	0	Sum	HS-Sum	2	25	20	18	1
605	Valvatae	Bledi	4	0	Sum	HS-Sum	3	25	23	23	0
606	Valvatae	Bledi	4	0	Sum	HS-Sum	4	26	22	21	0
607	Valvatae	Bledi	4	4	Win	HS-Aut-Spr	1	25	23	21	3
608	Valvatae	Bledi	4	4	Win	HS-Aut-Spr	2	25	22	20	4
609	Valvatae	Bledi	4	4	Win	HS-Aut-Spr	3	25	24	22	2
610	Valvatae	Bledi	4	4	Win	HS-Aut-Spr	4	24	24	23	5
611	Valvatae	Bledi	4	7	Spr	HS-Sum	1	25	22	22	1
612	Valvatae	Bledi	4	7	Spr	HS-Sum	2	25	24	24	0
613	Valvatae	Bledi	4	7	Spr	HS-Sum	3	25	25	25	2
614	Valvatae	Bledi	4	7	Spr	HS-Sum	4	25	23	23	2
615	Valvatae	Bledi	4	10	Sum	HS-Sum	1	25	22	20	4
616	Valvatae	Bledi	4	10	Sum	HS-Sum	2	25	23	23	3
617	Valvatae	Bledi	4	10	Sum	HS-Sum	3	25	21	21	2
618	Valvatae	Bledi	4	10	Sum	HS-Sum	4	25	22	21	0
619	Valvatae	Bledi	4	13	Aut	HS-Aut-Spr	1	25	22	22	4
620	Valvatae	Bledi	4	13	Aut	HS-Aut-Spr	2	25	24	24	6
621	Valvatae	Bledi	4	13	Aut	HS-Aut-Spr	3	25	23	23	9
622	Valvatae	Bledi	4	13	Aut	HS-Aut-Spr	4	25	23	23	3
623	Valvatae	Bledi	4	16	Win	HS-Sum	1	24	22	22	4
624	Valvatae	Bledi	4	16	Win	HS-Sum	2	25	22	22	11
625	Valvatae	Bledi	4	16	Win	HS-Sum	3	25	24	24	1
626	Valvatae	Bledi	4	16	Win	HS-Sum	4	24	21	21	8
627	Valvatae	Bledi	4	19	Spr	HS-Aut-Spr	1	25	22	22	4
628	Valvatae	Bledi	4	19	Spr	HS-Aut-Spr	2	25	16	16	1
629	Valvatae	Bledi	4	19	Spr	HS-Aut-Spr	3	22	22	20	1
630	Valvatae	Bledi	4	19	Spr	HS-Aut-Spr	4	25	22	22	1
631	Valvatae	Bledi	4	22	Sum	HS-Sum	1	25	23	23	7
632	Valvatae	Bledi	4	22	Sum	HS-Sum	2	25	25	25	6
633	Valvatae	Bledi	4	22	Sum	HS-Sum	3	25	24	23	7
634	Valvatae	Bledi	4	25	Aut	HS-Sum	1	25	17	16	8
635	Valvatae	Bledi	4	25	Aut	HS-Sum	2	25	25	25	11
636	Valvatae	Bledi	4	25	Aut	HS-Sum	3	25	24	23	12
637	Valvatae	Bledi	5	0	Sum	HS-Sum	1	25	22	22	0
638	Valvatae	Bledi	5	0	Sum	HS-Sum	2	25	20	18	2
639	Valvatae	Bledi	5	0	Sum	HS-Sum	3	25	23	23	0
640	Valvatae	Bledi	5	0	Sum	HS-Sum	4	26	22	21	2
641	Valvatae	Bledi	5	4	Win	HS-Sum	1	25	18	18	3
642	Valvatae	Bledi	5	4	Win	HS-Sum	2	25	21	21	7
643	Valvatae	Bledi	5	4	Win	HS-Sum	3	25	24	24	2
644	Valvatae	Bledi	5	4	Win	HS-Sum	4	25	25	25	3
645	Valvatae	Bledi	5	7	Spr	HS-Sum	1	25	22	22	2
646	Valvatae	Bledi	5	7	Spr	HS-Sum	2	25	24	24	1
647	Valvatae	Bledi	5	7	Spr	HS-Sum	3	25	25	25	2
648	Valvatae	Bledi	5	7	Spr	HS-Sum	4	25	23	23	3
649	Valvatae	Bledi	5	10	Sum	HS-Sum	1	25	22	20	4
650	Valvatae	Bledi	5	10	Sum	HS-Sum	2	25	23	23	4
651	Valvatae	Bledi	5	10	Sum	HS-Sum	3	25	21	21	2
652	Valvatae	Bledi	5	10	Sum	HS-Sum	4	25	22	21	1
653	Valvatae	Bledi	5	13	Aut	HS-Aut-Spr	1	25	22	22	7
654	Valvatae	Bledi	5	13	Aut	HS-Aut-Spr	2	25	24	24	11
655	Valvatae	Bledi	5	13	Aut	HS-Aut-Spr	3	25	23	23	12
656	Valvatae	Bledi	5	13	Aut	HS-Aut-Spr	4	25	23	23	4
657	Valvatae	Bledi	5	16	Win	HS-Sum	1	24	22	22	6
658	Valvatae	Bledi	5	16	Win	HS-Sum	2	25	22	22	13
659	Valvatae	Bledi	5	16	Win	HS-Sum	3	25	24	24	4
660	Valvatae	Bledi	5	16	Win	HS-Sum	4	24	21	21	8
661	Valvatae	Bledi	5	19	Spr	H-Sum	1	25	24	23	0
662	Valvatae	Bledi	5	19	Spr	H-Sum	2	24	15	15	2
663	Valvatae	Bledi	5	19	Spr	H-Sum	3	25	24	24	4
664	Valvatae	Bledi	5	19	Spr	H-Sum	4	25	24	23	3
665	Valvatae	Bledi	5	22	Sum	HS-Sum	1	25	23	23	8
666	Valvatae	Bledi	5	22	Sum	HS-Sum	2	25	25	25	10
667	Valvatae	Bledi	5	22	Sum	HS-Sum	3	25	24	23	8
668	Valvatae	Bledi	5	25	Aut	HS-Aut-Spr	1	25	19	19	8
669	Valvatae	Bledi	5	25	Aut	HS-Aut-Spr	2	24	21	21	9
670	Valvatae	Bledi	5	25	Aut	HS-Aut-Spr	3	25	24	23	17
671	Valvatae	Bledi	6	0	Sum	HS-Sum	1	25	22	22	1
672	Valvatae	Bledi	6	0	Sum	HS-Sum	2	25	20	18	3
673	Valvatae	Bledi	6	0	Sum	HS-Sum	3	25	23	23	2
674	Valvatae	Bledi	6	0	Sum	HS-Sum	4	26	22	21	2
675	Valvatae	Bledi	6	4	Win	HS-Sum	1	25	18	18	4
676	Valvatae	Bledi	6	4	Win	HS-Sum	2	25	21	21	7
677	Valvatae	Bledi	6	4	Win	HS-Sum	3	25	24	24	2
678	Valvatae	Bledi	6	4	Win	HS-Sum	4	25	25	25	3
679	Valvatae	Bledi	6	7	Spr	HS-Sum	1	25	22	22	2
680	Valvatae	Bledi	6	7	Spr	HS-Sum	2	25	24	24	1
681	Valvatae	Bledi	6	7	Spr	HS-Sum	3	25	25	25	2
682	Valvatae	Bledi	6	7	Spr	HS-Sum	4	25	23	23	3
683	Valvatae	Bledi	6	10	Sum	HS-Sum	1	25	22	20	5
684	Valvatae	Bledi	6	10	Sum	HS-Sum	2	25	23	23	5
685	Valvatae	Bledi	6	10	Sum	HS-Sum	3	25	21	21	2
686	Valvatae	Bledi	6	10	Sum	HS-Sum	4	25	22	21	1
687	Valvatae	Bledi	6	13	Aut	HS-Aut-Spr	1	25	22	22	9
688	Valvatae	Bledi	6	13	Aut	HS-Aut-Spr	2	25	24	24	11
689	Valvatae	Bledi	6	13	Aut	HS-Aut-Spr	3	25	23	23	13
690	Valvatae	Bledi	6	13	Aut	HS-Aut-Spr	4	25	23	23	5
691	Valvatae	Bledi	6	16	Win	HS-Sum	1	24	22	22	6
692	Valvatae	Bledi	6	16	Win	HS-Sum	2	25	22	22	13
693	Valvatae	Bledi	6	16	Win	HS-Sum	3	25	24	24	4
694	Valvatae	Bledi	6	16	Win	HS-Sum	4	24	21	21	8
695	Valvatae	Bledi	6	19	Spr	HS-Sum	1	24	22	21	4
696	Valvatae	Bledi	6	19	Spr	HS-Sum	2	24	23	23	3
697	Valvatae	Bledi	6	19	Spr	HS-Sum	3	25	23	23	1
698	Valvatae	Bledi	6	19	Spr	HS-Sum	4	25	23	23	3
699	Valvatae	Bledi	6	22	Sum	HS-Sum	1	25	23	23	8
700	Valvatae	Bledi	6	22	Sum	HS-Sum	2	25	25	25	11
701	Valvatae	Bledi	6	22	Sum	HS-Sum	3	25	24	23	8
702	Valvatae	Bledi	6	25	Aut	HS-Aut-Spr	1	25	19	19	9
703	Valvatae	Bledi	6	25	Aut	HS-Aut-Spr	2	24	21	21	10
704	Valvatae	Bledi	6	25	Aut	HS-Aut-Spr	3	25	24	23	18
705	Valvatae	Bledi	14	0	Sum	HS-Sum	1	25	22	22	2
706	Valvatae	Bledi	14	0	Sum	HS-Sum	2	25	20	18	4
707	Valvatae	Bledi	14	0	Sum	HS-Sum	3	25	23	23	4
708	Valvatae	Bledi	14	0	Sum	HS-Sum	4	26	22	21	4
709	Valvatae	Bledi	14	4	Win	HS-Sum	1	25	18	18	4
710	Valvatae	Bledi	14	4	Win	HS-Sum	2	25	21	21	7
711	Valvatae	Bledi	14	4	Win	HS-Sum	3	25	24	24	3
712	Valvatae	Bledi	14	4	Win	HS-Sum	4	25	25	25	3
713	Valvatae	Bledi	14	7	Spr	HS-Sum	1	25	22	22	2
714	Valvatae	Bledi	14	7	Spr	HS-Sum	2	25	24	24	2
715	Valvatae	Bledi	14	7	Spr	HS-Sum	3	25	25	25	2
716	Valvatae	Bledi	14	7	Spr	HS-Sum	4	25	23	23	3
717	Valvatae	Bledi	14	10	Sum	HS-Win	1	25	25	25	10
718	Valvatae	Bledi	14	10	Sum	HS-Win	2	25	25	24	8
719	Valvatae	Bledi	14	10	Sum	HS-Win	3	25	23	22	3
720	Valvatae	Bledi	14	10	Sum	HS-Win	4	24	22	22	4
721	Valvatae	Bledi	14	13	Aut	HS-Win	1	25	22	22	10
722	Valvatae	Bledi	14	13	Aut	HS-Win	2	25	22	22	11
723	Valvatae	Bledi	14	13	Aut	HS-Win	3	25	22	21	13
724	Valvatae	Bledi	14	13	Aut	HS-Win	4	25	22	21	9
725	Valvatae	Bledi	14	16	Win	HS-Sum	1	24	22	22	7
726	Valvatae	Bledi	14	16	Win	HS-Sum	2	25	22	22	14
727	Valvatae	Bledi	14	16	Win	HS-Sum	3	25	24	24	4
728	Valvatae	Bledi	14	16	Win	HS-Sum	4	24	21	21	8
729	Valvatae	Bledi	14	19	Spr	HS-Sum	1	24	22	21	5
730	Valvatae	Bledi	14	19	Spr	HS-Sum	2	24	23	23	3
731	Valvatae	Bledi	14	19	Spr	HS-Sum	3	25	23	23	1
732	Valvatae	Bledi	14	19	Spr	HS-Sum	4	25	23	23	3
733	Valvatae	Bledi	14	22	Sum	HS-Sum	1	25	23	23	8
734	Valvatae	Bledi	14	22	Sum	HS-Sum	2	25	25	25	12
735	Valvatae	Bledi	14	22	Sum	HS-Sum	3	25	24	23	9
736	Valvatae	Bledi	14	25	Aut	HS-Aut-Spr	1	25	19	19	12
737	Valvatae	Bledi	14	25	Aut	HS-Aut-Spr	2	24	21	21	10
738	Valvatae	Bledi	14	25	Aut	HS-Aut-Spr	3	25	24	23	18
739	Boronia	Bpinn	2	0	Sum	C-Sum	1	18	11	11	0
740	Boronia	Bpinn	2	0	Sum	C-Sum	2	18	16	13	0
741	Boronia	Bpinn	2	0	Sum	C-Sum	3	18	14	14	0
742	Boronia	Bpinn	2	0	Sum	C-Sum	4	18	15	14	0
743	Boronia	Bpinn	2	4	Win	S-Sum	1	20	14	14	3
744	Boronia	Bpinn	2	4	Win	S-Sum	2	21	17	17	3
745	Boronia	Bpinn	2	4	Win	S-Sum	3	20	12	11	3
746	Boronia	Bpinn	2	4	Win	S-Sum	4	20	13	11	1
747	Boronia	Bpinn	2	7	Spr	C-Sum	1	18	14	12	0
748	Boronia	Bpinn	2	7	Spr	C-Sum	2	20	13	13	0
749	Boronia	Bpinn	2	7	Spr	C-Sum	3	20	14	14	0
750	Boronia	Bpinn	2	7	Spr	C-Sum	4	18	15	12	0
751	Boronia	Bpinn	2	10	Sum	S-Sum	1	18	15	13	5
752	Boronia	Bpinn	2	10	Sum	S-Sum	2	18	12	12	6
753	Boronia	Bpinn	2	10	Sum	S-Sum	3	19	11	11	5
754	Boronia	Bpinn	2	10	Sum	S-Sum	4	19	15	14	4
755	Boronia	Bpinn	2	13	Aut	S-Aut-Spr	1	21	16	15	6
756	Boronia	Bpinn	2	13	Aut	S-Aut-Spr	2	20	12	12	6
757	Boronia	Bpinn	2	13	Aut	S-Aut-Spr	3	19	15	15	0
758	Boronia	Bpinn	2	13	Aut	S-Aut-Spr	4	19	13	11	0
759	Boronia	Bpinn	2	16	Win	S-Sum	1	19	12	12	0
760	Boronia	Bpinn	2	16	Win	S-Sum	2	20	6	6	0
761	Boronia	Bpinn	2	16	Win	S-Sum	3	20	6	6	1
762	Boronia	Bpinn	2	16	Win	S-Sum	4	18	15	13	2
763	Boronia	Bpinn	2	19	Spr	S-Sum	1	20	15	15	0
764	Boronia	Bpinn	2	19	Spr	S-Sum	2	17	13	13	0
765	Boronia	Bpinn	2	19	Spr	S-Sum	3	19	10	9	0
766	Boronia	Bpinn	2	19	Spr	S-Sum	4	20	17	16	2
767	Boronia	Bpinn	2	22	Sum	S-Sum	1	20	14	14	2
768	Boronia	Bpinn	2	22	Sum	S-Sum	2	19	15	15	0
769	Boronia	Bpinn	2	22	Sum	S-Sum	3	19	13	13	3
770	Boronia	Bpinn	2	22	Sum	S-Sum	4	20	15	15	0
771	Boronia	Bpinn	2	25	Aut	C-Aut-Spr	1	19	9	9	0
772	Boronia	Bpinn	2	25	Aut	C-Aut-Spr	2	17	10	10	0
773	Boronia	Bpinn	2	25	Aut	C-Aut-Spr	3	17	13	13	2
774	Boronia	Bpinn	2	25	Aut	C-Aut-Spr	4	16	13	13	1
775	Boronia	Bpinn	3	0	Sum	S-Sum	1	18	15	9	1
776	Boronia	Bpinn	3	0	Sum	S-Sum	2	18	16	9	0
777	Boronia	Bpinn	3	0	Sum	S-Sum	3	18	15	10	0
778	Boronia	Bpinn	3	0	Sum	S-Sum	4	18	14	11	2
779	Boronia	Bpinn	3	4	Win	S-Sum	1	20	14	14	6
780	Boronia	Bpinn	3	4	Win	S-Sum	2	21	17	17	10
781	Boronia	Bpinn	3	4	Win	S-Sum	3	20	12	11	8
782	Boronia	Bpinn	3	4	Win	S-Sum	4	20	13	11	3
783	Boronia	Bpinn	3	7	Spr	S-Sum	1	20	16	11	8
784	Boronia	Bpinn	3	7	Spr	S-Sum	2	19	17	12	7
785	Boronia	Bpinn	3	7	Spr	S-Sum	3	19	17	14	5
786	Boronia	Bpinn	3	7	Spr	S-Sum	4	18	10	6	6
787	Boronia	Bpinn	3	10	Sum	S-Sum	1	18	15	13	8
788	Boronia	Bpinn	3	10	Sum	S-Sum	2	18	12	12	10
789	Boronia	Bpinn	3	10	Sum	S-Sum	3	19	11	11	8
790	Boronia	Bpinn	3	10	Sum	S-Sum	4	19	15	14	8
791	Boronia	Bpinn	3	13	Aut	S-Aut-Spr	1	21	16	15	14
792	Boronia	Bpinn	3	13	Aut	S-Aut-Spr	2	20	12	12	11
793	Boronia	Bpinn	3	13	Aut	S-Aut-Spr	3	19	15	15	3
794	Boronia	Bpinn	3	13	Aut	S-Aut-Spr	4	19	13	11	4
795	Boronia	Bpinn	3	16	Win	S-Sum	1	19	12	12	9
796	Boronia	Bpinn	3	16	Win	S-Sum	2	20	6	6	3
797	Boronia	Bpinn	3	16	Win	S-Sum	3	20	6	6	3
798	Boronia	Bpinn	3	16	Win	S-Sum	4	18	15	13	6
799	Boronia	Bpinn	3	19	Spr	S-Sum	1	20	15	15	8
800	Boronia	Bpinn	3	19	Spr	S-Sum	2	17	13	13	7
801	Boronia	Bpinn	3	19	Spr	S-Sum	3	19	10	9	4
802	Boronia	Bpinn	3	19	Spr	S-Sum	4	20	17	16	7
803	Boronia	Bpinn	3	22	Sum	S-Sum	1	20	14	14	9
804	Boronia	Bpinn	3	22	Sum	S-Sum	2	19	15	15	11
805	Boronia	Bpinn	3	22	Sum	S-Sum	3	19	13	13	13
806	Boronia	Bpinn	3	22	Sum	S-Sum	4	20	15	15	11
807	Boronia	Bpinn	3	25	Aut	S-Sum	1	20	16	16	10
808	Boronia	Bpinn	3	25	Aut	S-Sum	2	15	12	11	11
809	Boronia	Bpinn	3	25	Aut	S-Sum	3	18	15	15	9
810	Boronia	Bpinn	3	25	Aut	S-Sum	4	17	12	12	7
811	Boronia	Bpinn	4	0	Sum	S-Sum	1	18	15	9	1
812	Boronia	Bpinn	4	0	Sum	S-Sum	2	18	16	9	0
813	Boronia	Bpinn	4	0	Sum	S-Sum	3	18	15	10	1
814	Boronia	Bpinn	4	0	Sum	S-Sum	4	18	14	11	2
815	Boronia	Bpinn	4	4	Win	S-Sum	1	20	14	14	7
816	Boronia	Bpinn	4	4	Win	S-Sum	2	21	17	17	11
817	Boronia	Bpinn	4	4	Win	S-Sum	3	20	12	11	8
818	Boronia	Bpinn	4	4	Win	S-Sum	4	20	13	11	3
819	Boronia	Bpinn	4	7	Spr	S-Aut-Spr	1	16	6	6	5
820	Boronia	Bpinn	4	7	Spr	S-Aut-Spr	2	19	10	7	5
821	Boronia	Bpinn	4	7	Spr	S-Aut-Spr	3	18	12	12	8
822	Boronia	Bpinn	4	7	Spr	S-Aut-Spr	4	20	13	11	8
823	Boronia	Bpinn	4	10	Sum	S-Sum	1	18	15	13	11
824	Boronia	Bpinn	4	10	Sum	S-Sum	2	18	12	12	12
825	Boronia	Bpinn	4	10	Sum	S-Sum	3	19	11	11	9
826	Boronia	Bpinn	4	10	Sum	S-Sum	4	19	15	14	11
827	Boronia	Bpinn	4	13	Aut	S-Aut-Spr	1	21	16	15	15
828	Boronia	Bpinn	4	13	Aut	S-Aut-Spr	2	20	12	12	12
829	Boronia	Bpinn	4	13	Aut	S-Aut-Spr	3	19	15	15	10
830	Boronia	Bpinn	4	13	Aut	S-Aut-Spr	4	19	13	11	9
831	Boronia	Bpinn	4	16	Win	S-Sum	1	19	12	12	9
832	Boronia	Bpinn	4	16	Win	S-Sum	2	20	6	6	5
833	Boronia	Bpinn	4	16	Win	S-Sum	3	20	6	6	4
834	Boronia	Bpinn	4	16	Win	S-Sum	4	18	15	13	6
835	Boronia	Bpinn	4	19	Spr	S-Sum	1	20	15	15	10
836	Boronia	Bpinn	4	19	Spr	S-Sum	2	17	13	13	11
837	Boronia	Bpinn	4	19	Spr	S-Sum	3	19	10	9	7
838	Boronia	Bpinn	4	19	Spr	S-Sum	4	20	17	16	12
839	Boronia	Bpinn	4	22	Sum	S-Sum	1	20	14	14	10
840	Boronia	Bpinn	4	22	Sum	S-Sum	2	19	15	15	14
841	Boronia	Bpinn	4	22	Sum	S-Sum	3	19	13	13	13
842	Boronia	Bpinn	4	22	Sum	S-Sum	4	20	15	15	12
843	Boronia	Bpinn	4	25	Aut	S-Sum	1	20	16	16	15
844	Boronia	Bpinn	4	25	Aut	S-Sum	2	15	12	11	11
845	Boronia	Bpinn	4	25	Aut	S-Sum	3	18	15	15	14
846	Boronia	Bpinn	4	25	Aut	S-Sum	4	17	12	12	9
847	Boronia	Bpinn	5	0	Sum	S-Sum	1	18	15	9	1
848	Boronia	Bpinn	5	0	Sum	S-Sum	2	18	16	9	1
849	Boronia	Bpinn	5	0	Sum	S-Sum	3	18	15	10	1
850	Boronia	Bpinn	5	0	Sum	S-Sum	4	18	14	11	2
851	Boronia	Bpinn	5	4	Win	S-Sum	1	20	14	14	8
852	Boronia	Bpinn	5	4	Win	S-Sum	2	21	17	17	13
853	Boronia	Bpinn	5	4	Win	S-Sum	3	20	12	11	8
854	Boronia	Bpinn	5	4	Win	S-Sum	4	20	13	11	6
855	Boronia	Bpinn	5	7	Spr	S-Aut-Spr	1	16	6	6	5
856	Boronia	Bpinn	5	7	Spr	S-Aut-Spr	2	19	10	7	6
857	Boronia	Bpinn	5	7	Spr	S-Aut-Spr	3	18	12	12	9
858	Boronia	Bpinn	5	7	Spr	S-Aut-Spr	4	20	13	11	9
859	Boronia	Bpinn	5	10	Sum	S-Aut-Spr	1	19	16	14	14
860	Boronia	Bpinn	5	10	Sum	S-Aut-Spr	2	19	14	9	8
861	Boronia	Bpinn	5	10	Sum	S-Aut-Spr	3	18	12	10	6
862	Boronia	Bpinn	5	10	Sum	S-Aut-Spr	4	20	12	11	11
863	Boronia	Bpinn	5	13	Aut	S-Aut-Spr	1	21	16	15	15
864	Boronia	Bpinn	5	13	Aut	S-Aut-Spr	2	20	12	12	12
865	Boronia	Bpinn	5	13	Aut	S-Aut-Spr	3	19	15	15	12
866	Boronia	Bpinn	5	13	Aut	S-Aut-Spr	4	19	13	11	11
867	Boronia	Bpinn	5	16	Win	S-Sum	1	19	12	12	10
868	Boronia	Bpinn	5	16	Win	S-Sum	2	20	6	6	5
869	Boronia	Bpinn	5	16	Win	S-Sum	3	20	6	6	6
870	Boronia	Bpinn	5	16	Win	S-Sum	4	18	15	13	8
871	Boronia	Bpinn	5	19	Spr	S-Sum	1	20	15	15	11
872	Boronia	Bpinn	5	19	Spr	S-Sum	2	17	13	13	12
873	Boronia	Bpinn	5	19	Spr	S-Sum	3	19	10	9	7
874	Boronia	Bpinn	5	19	Spr	S-Sum	4	20	17	16	16
875	Boronia	Bpinn	5	22	Sum	S-Sum	1	20	14	14	11
876	Boronia	Bpinn	5	22	Sum	S-Sum	2	19	15	15	14
877	Boronia	Bpinn	5	22	Sum	S-Sum	3	19	13	13	13
878	Boronia	Bpinn	5	22	Sum	S-Sum	4	20	15	15	14
879	Boronia	Bpinn	5	25	Aut	S-Aut-Spr	1	19	11	11	11
880	Boronia	Bpinn	5	25	Aut	S-Aut-Spr	2	16	15	13	13
881	Boronia	Bpinn	5	25	Aut	S-Aut-Spr	3	18	7	7	7
882	Boronia	Bpinn	5	25	Aut	S-Aut-Spr	4	17	14	13	11
883	Boronia	Bpinn	6	0	Sum	S-Sum	1	18	15	9	1
884	Boronia	Bpinn	6	0	Sum	S-Sum	2	18	16	9	1
885	Boronia	Bpinn	6	0	Sum	S-Sum	3	18	15	10	1
886	Boronia	Bpinn	6	0	Sum	S-Sum	4	18	14	11	2
887	Boronia	Bpinn	6	4	Win	S-Sum	1	20	14	14	8
888	Boronia	Bpinn	6	4	Win	S-Sum	2	21	17	17	13
889	Boronia	Bpinn	6	4	Win	S-Sum	3	20	12	11	10
890	Boronia	Bpinn	6	4	Win	S-Sum	4	20	13	11	8
891	Boronia	Bpinn	6	7	Spr	S-Aut-Spr	1	16	6	6	6
892	Boronia	Bpinn	6	7	Spr	S-Aut-Spr	2	19	10	7	7
893	Boronia	Bpinn	6	7	Spr	S-Aut-Spr	3	18	12	12	9
894	Boronia	Bpinn	6	7	Spr	S-Aut-Spr	4	20	13	11	10
895	Boronia	Bpinn	6	10	Sum	S-Aut-Spr	1	19	16	14	14
896	Boronia	Bpinn	6	10	Sum	S-Aut-Spr	2	19	14	9	9
897	Boronia	Bpinn	6	10	Sum	S-Aut-Spr	3	18	12	10	9
898	Boronia	Bpinn	6	10	Sum	S-Aut-Spr	4	20	12	11	11
899	Boronia	Bpinn	6	13	Aut	S-Aut-Spr	1	21	16	15	15
900	Boronia	Bpinn	6	13	Aut	S-Aut-Spr	2	20	12	12	12
901	Boronia	Bpinn	6	13	Aut	S-Aut-Spr	3	19	15	15	13
902	Boronia	Bpinn	6	13	Aut	S-Aut-Spr	4	19	13	11	11
903	Boronia	Bpinn	6	16	Win	S-Sum	1	19	12	12	10
904	Boronia	Bpinn	6	16	Win	S-Sum	2	20	6	6	5
905	Boronia	Bpinn	6	16	Win	S-Sum	3	20	6	6	6
906	Boronia	Bpinn	6	16	Win	S-Sum	4	18	15	13	8
907	Boronia	Bpinn	6	19	Spr	S-Aut-Spr	1	19	16	16	16
908	Boronia	Bpinn	6	19	Spr	S-Aut-Spr	2	20	6	6	5
909	Boronia	Bpinn	6	19	Spr	S-Aut-Spr	3	19	12	12	9
910	Boronia	Bpinn	6	19	Spr	S-Aut-Spr	4	19	11	11	11
911	Boronia	Bpinn	6	22	Sum	S-Sum	1	20	14	14	11
912	Boronia	Bpinn	6	22	Sum	S-Sum	2	19	15	15	14
913	Boronia	Bpinn	6	22	Sum	S-Sum	3	19	13	13	13
914	Boronia	Bpinn	6	22	Sum	S-Sum	4	20	15	15	14
915	Boronia	Bpinn	6	25	Aut	S-Sum	1	20	16	16	16
916	Boronia	Bpinn	6	25	Aut	S-Sum	2	15	12	11	11
917	Boronia	Bpinn	6	25	Aut	S-Sum	3	18	15	15	15
918	Boronia	Bpinn	6	25	Aut	S-Sum	4	17	12	12	10
919	Boronia	Bpinn	14	0	Sum	S-Win	1	18	17	8	1
920	Boronia	Bpinn	14	0	Sum	S-Win	2	18	16	8	1
921	Boronia	Bpinn	14	0	Sum	S-Win	3	18	15	13	5
922	Boronia	Bpinn	14	0	Sum	S-Win	4	18	18	12	6
923	Boronia	Bpinn	14	4	Win	S-Sum	1	20	14	14	12
924	Boronia	Bpinn	14	4	Win	S-Sum	2	21	17	17	15
925	Boronia	Bpinn	14	4	Win	S-Sum	3	20	12	11	10
926	Boronia	Bpinn	14	4	Win	S-Sum	4	20	13	11	8
927	Boronia	Bpinn	14	7	Spr	S-Aut-Spr	1	16	6	6	6
928	Boronia	Bpinn	14	7	Spr	S-Aut-Spr	2	19	10	7	7
929	Boronia	Bpinn	14	7	Spr	S-Aut-Spr	3	18	12	12	11
930	Boronia	Bpinn	14	7	Spr	S-Aut-Spr	4	20	13	11	11
931	Boronia	Bpinn	14	10	Sum	S-Aut-Spr	1	19	16	14	14
932	Boronia	Bpinn	14	10	Sum	S-Aut-Spr	2	19	14	9	9
933	Boronia	Bpinn	14	10	Sum	S-Aut-Spr	3	18	12	10	9
934	Boronia	Bpinn	14	10	Sum	S-Aut-Spr	4	20	12	11	11
935	Boronia	Bpinn	14	13	Aut	S-Aut-Spr	1	21	16	15	15
936	Boronia	Bpinn	14	13	Aut	S-Aut-Spr	2	20	12	12	12
937	Boronia	Bpinn	14	13	Aut	S-Aut-Spr	3	19	15	15	13
938	Boronia	Bpinn	14	13	Aut	S-Aut-Spr	4	19	13	11	11
939	Boronia	Bpinn	14	16	Win	S-Win	1	19	18	15	11
940	Boronia	Bpinn	14	16	Win	S-Win	2	16	11	9	9
941	Boronia	Bpinn	14	16	Win	S-Win	3	25	20	14	14
942	Boronia	Bpinn	14	16	Win	S-Win	4	18	12	11	11
943	Boronia	Bpinn	14	19	Spr	HS-Aut-Spr	1	19	12	10	10
944	Boronia	Bpinn	14	19	Spr	HS-Aut-Spr	2	20	14	14	13
945	Boronia	Bpinn	14	19	Spr	HS-Aut-Spr	3	19	16	16	16
946	Boronia	Bpinn	14	19	Spr	HS-Aut-Spr	4	17	10	9	9
947	Boronia	Bpinn	14	22	Sum	S-Sum	1	20	14	14	12
948	Boronia	Bpinn	14	22	Sum	S-Sum	2	19	15	15	14
949	Boronia	Bpinn	14	22	Sum	S-Sum	3	19	13	13	13
950	Boronia	Bpinn	14	22	Sum	S-Sum	4	20	15	15	14
951	Boronia	Bpinn	14	25	Aut	S-Sum	1	20	16	16	16
952	Boronia	Bpinn	14	25	Aut	S-Sum	2	15	12	11	11
953	Boronia	Bpinn	14	25	Aut	S-Sum	3	18	15	15	15
954	Boronia	Bpinn	14	25	Aut	S-Sum	4	17	12	12	10
955	Boronia	Bserr	2	0	Sum	C-Sum	1	20	15	14	0
956	Boronia	Bserr	2	0	Sum	C-Sum	2	20	14	11	0
957	Boronia	Bserr	2	0	Sum	C-Sum	3	20	20	20	0
958	Boronia	Bserr	2	0	Sum	C-Sum	4	20	19	18	0
959	Boronia	Bserr	2	4	Win	S-Aut-Spr	1	20	18	18	3
960	Boronia	Bserr	2	4	Win	S-Aut-Spr	2	18	13	12	1
961	Boronia	Bserr	2	4	Win	S-Aut-Spr	3	20	11	10	1
962	Boronia	Bserr	2	4	Win	S-Aut-Spr	4	17	15	15	4
963	Boronia	Bserr	2	7	Spr	HS-Sum	1	21	18	18	4
964	Boronia	Bserr	2	7	Spr	HS-Sum	2	20	16	16	1
965	Boronia	Bserr	2	7	Spr	HS-Sum	3	19	14	14	1
966	Boronia	Bserr	2	7	Spr	HS-Sum	4	20	18	17	5
967	Boronia	Bserr	2	10	Sum	S-Sum	1	20	15	15	1
968	Boronia	Bserr	2	10	Sum	S-Sum	2	19	16	16	0
969	Boronia	Bserr	2	10	Sum	S-Sum	3	20	16	16	0
970	Boronia	Bserr	2	10	Sum	S-Sum	4	20	20	19	2
971	Boronia	Bserr	2	13	Aut	S-Aut-Spr	1	19	15	15	3
972	Boronia	Bserr	2	13	Aut	S-Aut-Spr	2	20	18	18	0
973	Boronia	Bserr	2	13	Aut	S-Aut-Spr	3	20	9	9	2
974	Boronia	Bserr	2	13	Aut	S-Aut-Spr	4	20	17	17	2
975	Boronia	Bserr	2	16	Win	HS-Aut-Spr	1	18	15	15	0
976	Boronia	Bserr	2	16	Win	HS-Aut-Spr	2	20	16	16	0
977	Boronia	Bserr	2	16	Win	HS-Aut-Spr	3	14	7	7	0
978	Boronia	Bserr	2	16	Win	HS-Aut-Spr	4	18	15	15	0
979	Boronia	Bserr	2	19	Spr	HS-Aut-Spr	1	19	18	18	1
980	Boronia	Bserr	2	19	Spr	HS-Aut-Spr	2	19	15	15	0
981	Boronia	Bserr	2	19	Spr	HS-Aut-Spr	3	19	18	17	2
982	Boronia	Bserr	2	19	Spr	HS-Aut-Spr	4	18	10	10	0
983	Boronia	Bserr	2	22	Sum	HS-Aut-Spr	1	18	17	17	0
984	Boronia	Bserr	2	22	Sum	HS-Aut-Spr	2	18	8	8	1
985	Boronia	Bserr	2	22	Sum	HS-Aut-Spr	3	19	9	9	0
986	Boronia	Bserr	2	22	Sum	HS-Aut-Spr	4	16	11	11	0
987	Boronia	Bserr	2	25	Aut	S-Win	1	19	18	16	0
988	Boronia	Bserr	2	25	Aut	S-Win	2	19	19	19	2
989	Boronia	Bserr	2	25	Aut	S-Win	3	19	14	14	0
990	Boronia	Bserr	3	0	Sum	S-Aut-Spr	1	20	19	19	2
991	Boronia	Bserr	3	0	Sum	S-Aut-Spr	2	19	16	16	3
992	Boronia	Bserr	3	0	Sum	S-Aut-Spr	3	20	14	13	1
993	Boronia	Bserr	3	0	Sum	S-Aut-Spr	4	20	13	11	0
994	Boronia	Bserr	3	4	Win	S-Aut-Spr	1	20	18	18	11
995	Boronia	Bserr	3	4	Win	S-Aut-Spr	2	18	13	12	5
996	Boronia	Bserr	3	4	Win	S-Aut-Spr	3	20	11	10	7
997	Boronia	Bserr	3	4	Win	S-Aut-Spr	4	17	15	15	13
998	Boronia	Bserr	3	7	Spr	S-Aut-Spr	1	20	10	10	7
999	Boronia	Bserr	3	7	Spr	S-Aut-Spr	2	20	17	15	12
1000	Boronia	Bserr	3	7	Spr	S-Aut-Spr	3	20	17	17	7
1001	Boronia	Bserr	3	7	Spr	S-Aut-Spr	4	20	17	16	8
1002	Boronia	Bserr	3	10	Sum	S-Aut-Spr	1	20	19	18	10
1003	Boronia	Bserr	3	10	Sum	S-Aut-Spr	2	18	16	15	9
1004	Boronia	Bserr	3	10	Sum	S-Aut-Spr	3	18	13	13	10
1005	Boronia	Bserr	3	10	Sum	S-Aut-Spr	4	19	17	17	12
1006	Boronia	Bserr	3	13	Aut	S-Aut-Spr	1	19	15	15	13
1007	Boronia	Bserr	3	13	Aut	S-Aut-Spr	2	20	18	18	12
1008	Boronia	Bserr	3	13	Aut	S-Aut-Spr	3	20	9	9	9
1009	Boronia	Bserr	3	13	Aut	S-Aut-Spr	4	20	17	17	11
1010	Boronia	Bserr	3	16	Win	HS-Aut-Spr	1	18	15	15	2
1011	Boronia	Bserr	3	16	Win	HS-Aut-Spr	2	20	16	16	0
1012	Boronia	Bserr	3	16	Win	HS-Aut-Spr	3	14	7	7	1
1013	Boronia	Bserr	3	16	Win	HS-Aut-Spr	4	18	15	15	5
1014	Boronia	Bserr	3	19	Spr	HS-Aut-Spr	1	19	18	18	11
1015	Boronia	Bserr	3	19	Spr	HS-Aut-Spr	2	19	15	15	6
1016	Boronia	Bserr	3	19	Spr	HS-Aut-Spr	3	19	18	17	9
1017	Boronia	Bserr	3	19	Spr	HS-Aut-Spr	4	18	10	10	4
1018	Boronia	Bserr	3	22	Sum	HS-Aut-Spr	1	18	17	17	10
1019	Boronia	Bserr	3	22	Sum	HS-Aut-Spr	2	18	8	8	6
1020	Boronia	Bserr	3	22	Sum	HS-Aut-Spr	3	19	9	9	3
1021	Boronia	Bserr	3	22	Sum	HS-Aut-Spr	4	16	11	11	4
1022	Boronia	Bserr	3	25	Aut	S-Aut-Spr	1	17	14	14	6
1023	Boronia	Bserr	3	25	Aut	S-Aut-Spr	2	17	16	16	11
1024	Boronia	Bserr	3	25	Aut	S-Aut-Spr	3	19	18	18	17
1025	Boronia	Bserr	4	0	Sum	S-Win	1	20	19	19	6
1026	Boronia	Bserr	4	0	Sum	S-Win	2	20	17	17	4
1027	Boronia	Bserr	4	0	Sum	S-Win	3	20	15	14	6
1028	Boronia	Bserr	4	0	Sum	S-Win	4	20	15	13	5
1029	Boronia	Bserr	4	4	Win	HS-Aut-Spr	1	20	19	19	16
1030	Boronia	Bserr	4	4	Win	HS-Aut-Spr	2	18	17	17	15
1031	Boronia	Bserr	4	4	Win	HS-Aut-Spr	3	20	18	18	15
1032	Boronia	Bserr	4	4	Win	HS-Aut-Spr	4	17	15	14	13
1033	Boronia	Bserr	4	7	Spr	HS-Win	1	18	15	15	14
1034	Boronia	Bserr	4	7	Spr	HS-Win	2	20	19	19	11
1035	Boronia	Bserr	4	7	Spr	HS-Win	3	19	18	18	13
1036	Boronia	Bserr	4	7	Spr	HS-Win	4	20	16	16	13
1037	Boronia	Bserr	4	10	Sum	HS-Aut-Spr	1	20	18	18	18
1038	Boronia	Bserr	4	10	Sum	HS-Aut-Spr	2	20	16	16	14
1039	Boronia	Bserr	4	10	Sum	HS-Aut-Spr	3	20	15	15	13
1040	Boronia	Bserr	4	10	Sum	HS-Aut-Spr	4	20	17	17	16
1041	Boronia	Bserr	4	13	Aut	S-Aut-Spr	1	19	15	15	15
1042	Boronia	Bserr	4	13	Aut	S-Aut-Spr	2	20	18	18	18
1043	Boronia	Bserr	4	13	Aut	S-Aut-Spr	3	20	9	9	9
1044	Boronia	Bserr	4	13	Aut	S-Aut-Spr	4	20	17	17	17
1045	Boronia	Bserr	4	16	Win	HS-Aut-Spr	1	18	15	15	9
1046	Boronia	Bserr	4	16	Win	HS-Aut-Spr	2	20	16	16	8
1047	Boronia	Bserr	4	16	Win	HS-Aut-Spr	3	14	7	7	3
1048	Boronia	Bserr	4	16	Win	HS-Aut-Spr	4	18	15	15	9
1049	Boronia	Bserr	4	19	Spr	S-Aut-Spr	1	19	16	16	14
1050	Boronia	Bserr	4	19	Spr	S-Aut-Spr	2	18	17	17	16
1051	Boronia	Bserr	4	19	Spr	S-Aut-Spr	3	20	13	13	12
1052	Boronia	Bserr	4	19	Spr	S-Aut-Spr	4	18	17	17	12
1053	Boronia	Bserr	4	22	Sum	HS-Aut-Spr	1	18	17	17	16
1054	Boronia	Bserr	4	22	Sum	HS-Aut-Spr	2	18	8	8	8
1055	Boronia	Bserr	4	22	Sum	HS-Aut-Spr	3	19	9	9	9
1056	Boronia	Bserr	4	22	Sum	HS-Aut-Spr	4	16	11	11	10
1057	Boronia	Bserr	4	25	Aut	S-Aut-Spr	1	17	14	14	14
1058	Boronia	Bserr	4	25	Aut	S-Aut-Spr	2	17	16	16	16
1059	Boronia	Bserr	4	25	Aut	S-Aut-Spr	3	19	18	18	18
1060	Boronia	Bserr	5	0	Sum	S-Win	1	20	19	19	7
1061	Boronia	Bserr	5	0	Sum	S-Win	2	20	17	17	12
1062	Boronia	Bserr	5	0	Sum	S-Win	3	20	15	14	6
1063	Boronia	Bserr	5	0	Sum	S-Win	4	20	15	13	7
1064	Boronia	Bserr	5	4	Win	HS-Aut-Spr	1	20	19	19	17
1065	Boronia	Bserr	5	4	Win	HS-Aut-Spr	2	18	17	17	17
1066	Boronia	Bserr	5	4	Win	HS-Aut-Spr	3	20	18	18	16
1067	Boronia	Bserr	5	4	Win	HS-Aut-Spr	4	17	15	14	14
1068	Boronia	Bserr	5	7	Spr	S-Win	1	19	12	12	12
1069	Boronia	Bserr	5	7	Spr	S-Win	2	19	16	16	15
1070	Boronia	Bserr	5	7	Spr	S-Win	3	20	17	17	14
1071	Boronia	Bserr	5	7	Spr	S-Win	4	20	16	15	12
1072	Boronia	Bserr	5	10	Sum	HS-Aut-Spr	1	20	18	18	18
1073	Boronia	Bserr	5	10	Sum	HS-Aut-Spr	2	20	16	16	15
1074	Boronia	Bserr	5	10	Sum	HS-Aut-Spr	3	20	15	15	14
1075	Boronia	Bserr	5	10	Sum	HS-Aut-Spr	4	20	17	17	17
1076	Boronia	Bserr	5	13	Aut	S-Aut-Spr	1	19	15	15	15
1077	Boronia	Bserr	5	13	Aut	S-Aut-Spr	2	20	18	18	18
1078	Boronia	Bserr	5	13	Aut	S-Aut-Spr	3	20	9	9	9
1079	Boronia	Bserr	5	13	Aut	S-Aut-Spr	4	20	17	17	17
1080	Boronia	Bserr	5	16	Win	HS-Aut-Spr	1	18	15	15	14
1081	Boronia	Bserr	5	16	Win	HS-Aut-Spr	2	20	16	16	14
1082	Boronia	Bserr	5	16	Win	HS-Aut-Spr	3	14	7	7	5
1083	Boronia	Bserr	5	16	Win	HS-Aut-Spr	4	18	15	15	14
1084	Boronia	Bserr	5	19	Spr	S-Win	1	18	18	18	16
1085	Boronia	Bserr	5	19	Spr	S-Win	2	19	17	15	14
1086	Boronia	Bserr	5	19	Spr	S-Win	3	18	16	16	14
1087	Boronia	Bserr	5	19	Spr	S-Win	4	19	16	16	16
1088	Boronia	Bserr	5	22	Sum	HS-Aut-Spr	1	18	17	17	17
1089	Boronia	Bserr	5	22	Sum	HS-Aut-Spr	2	18	8	8	8
1090	Boronia	Bserr	5	22	Sum	HS-Aut-Spr	3	19	9	9	9
1091	Boronia	Bserr	5	22	Sum	HS-Aut-Spr	4	16	11	11	11
1092	Boronia	Bserr	5	25	Aut	S-Aut-Spr	1	17	14	14	14
1093	Boronia	Bserr	5	25	Aut	S-Aut-Spr	2	17	16	16	16
1094	Boronia	Bserr	5	25	Aut	S-Aut-Spr	3	19	18	18	18
1095	Boronia	Bserr	6	0	Sum	S-Win	1	20	19	19	7
1096	Boronia	Bserr	6	0	Sum	S-Win	2	20	17	17	12
1097	Boronia	Bserr	6	0	Sum	S-Win	3	20	15	14	7
1098	Boronia	Bserr	6	0	Sum	S-Win	4	20	15	13	8
1099	Boronia	Bserr	6	4	Win	HS-Aut-Spr	1	20	19	19	18
1100	Boronia	Bserr	6	4	Win	HS-Aut-Spr	2	18	17	17	17
1101	Boronia	Bserr	6	4	Win	HS-Aut-Spr	3	20	18	18	17
1102	Boronia	Bserr	6	4	Win	HS-Aut-Spr	4	17	15	14	14
1103	Boronia	Bserr	6	7	Spr	HS-Aut-Spr	1	20	14	13	12
1104	Boronia	Bserr	6	7	Spr	HS-Aut-Spr	2	20	20	20	16
1105	Boronia	Bserr	6	7	Spr	HS-Aut-Spr	3	20	14	14	13
1106	Boronia	Bserr	6	7	Spr	HS-Aut-Spr	4	20	20	20	20
1107	Boronia	Bserr	6	10	Sum	HS-Aut-Spr	1	20	18	18	18
1108	Boronia	Bserr	6	10	Sum	HS-Aut-Spr	2	20	16	16	15
1109	Boronia	Bserr	6	10	Sum	HS-Aut-Spr	3	20	15	15	15
1110	Boronia	Bserr	6	10	Sum	HS-Aut-Spr	4	20	17	17	17
1111	Boronia	Bserr	6	13	Aut	S-Aut-Spr	1	19	15	15	15
1112	Boronia	Bserr	6	13	Aut	S-Aut-Spr	2	20	18	18	18
1113	Boronia	Bserr	6	13	Aut	S-Aut-Spr	3	20	9	9	9
1114	Boronia	Bserr	6	13	Aut	S-Aut-Spr	4	20	17	17	17
1115	Boronia	Bserr	6	16	Win	HS-Aut-Spr	1	18	15	15	15
1116	Boronia	Bserr	6	16	Win	HS-Aut-Spr	2	20	16	16	15
1117	Boronia	Bserr	6	16	Win	HS-Aut-Spr	3	14	7	7	6
1118	Boronia	Bserr	6	16	Win	HS-Aut-Spr	4	18	15	15	15
1119	Boronia	Bserr	6	19	Spr	S-Win	1	18	18	18	17
1120	Boronia	Bserr	6	19	Spr	S-Win	2	19	17	15	15
1121	Boronia	Bserr	6	19	Spr	S-Win	3	18	16	16	14
1122	Boronia	Bserr	6	19	Spr	S-Win	4	19	16	16	16
1123	Boronia	Bserr	6	22	Sum	HS-Aut-Spr	1	18	17	17	17
1124	Boronia	Bserr	6	22	Sum	HS-Aut-Spr	2	18	8	8	8
1125	Boronia	Bserr	6	22	Sum	HS-Aut-Spr	3	19	9	9	9
1126	Boronia	Bserr	6	22	Sum	HS-Aut-Spr	4	16	11	11	11
1127	Boronia	Bserr	6	25	Aut	S-Aut-Spr	1	17	14	14	14
1128	Boronia	Bserr	6	25	Aut	S-Aut-Spr	2	17	16	16	16
1129	Boronia	Bserr	6	25	Aut	S-Aut-Spr	3	19	18	18	18
1130	Boronia	Bserr	14	0	Sum	S-Sum	1	20	18	18	14
1131	Boronia	Bserr	14	0	Sum	S-Sum	2	19	15	14	9
1132	Boronia	Bserr	14	0	Sum	S-Sum	3	20	10	9	7
1133	Boronia	Bserr	14	0	Sum	S-Sum	4	20	16	16	11
1134	Boronia	Bserr	14	4	Win	HS-Aut-Spr	1	20	19	19	19
1135	Boronia	Bserr	14	4	Win	HS-Aut-Spr	2	18	17	17	17
1136	Boronia	Bserr	14	4	Win	HS-Aut-Spr	3	20	18	18	17
1137	Boronia	Bserr	14	4	Win	HS-Aut-Spr	4	17	15	14	14
1138	Boronia	Bserr	14	7	Spr	HS-Aut-Spr	1	20	14	13	12
1139	Boronia	Bserr	14	7	Spr	HS-Aut-Spr	2	20	20	20	19
1140	Boronia	Bserr	14	7	Spr	HS-Aut-Spr	3	20	14	14	14
1141	Boronia	Bserr	14	7	Spr	HS-Aut-Spr	4	20	20	20	20
1142	Boronia	Bserr	14	10	Sum	HS-Win	1	19	6	6	6
1143	Boronia	Bserr	14	10	Sum	HS-Win	2	19	15	14	14
1144	Boronia	Bserr	14	10	Sum	HS-Win	3	20	20	20	20
1145	Boronia	Bserr	14	10	Sum	HS-Win	4	19	15	15	15
1146	Boronia	Bserr	14	13	Aut	S-Aut-Spr	1	19	15	15	15
1147	Boronia	Bserr	14	13	Aut	S-Aut-Spr	2	20	18	18	18
1148	Boronia	Bserr	14	13	Aut	S-Aut-Spr	3	20	9	9	9
1149	Boronia	Bserr	14	13	Aut	S-Aut-Spr	4	20	17	17	17
1150	Boronia	Bserr	14	16	Win	HS-Aut-Spr	1	18	15	15	15
1151	Boronia	Bserr	14	16	Win	HS-Aut-Spr	2	20	16	16	16
1152	Boronia	Bserr	14	16	Win	HS-Aut-Spr	3	14	7	7	7
1153	Boronia	Bserr	14	16	Win	HS-Aut-Spr	4	18	15	15	15
1154	Boronia	Bserr	14	19	Spr	HS-Aut-Spr	1	19	18	18	18
1155	Boronia	Bserr	14	19	Spr	HS-Aut-Spr	2	19	15	15	15
1156	Boronia	Bserr	14	19	Spr	HS-Aut-Spr	3	19	18	17	17
1157	Boronia	Bserr	14	19	Spr	HS-Aut-Spr	4	18	10	10	10
1158	Boronia	Bserr	14	22	Sum	HS-Aut-Spr	1	18	17	17	17
1159	Boronia	Bserr	14	22	Sum	HS-Aut-Spr	2	18	8	8	8
1160	Boronia	Bserr	14	22	Sum	HS-Aut-Spr	3	19	9	9	9
1161	Boronia	Bserr	14	22	Sum	HS-Aut-Spr	4	16	11	11	11
1162	Boronia	Bserr	14	25	Aut	S-Aut-Spr	1	17	14	14	14
1163	Boronia	Bserr	14	25	Aut	S-Aut-Spr	2	17	16	16	16
1164	Boronia	Bserr	14	25	Aut	S-Aut-Spr	3	19	18	18	18
1165	Boronia	Bthuj	2	0	Sum	C-Sum	1	24	20	18	0
1166	Boronia	Bthuj	2	0	Sum	C-Sum	2	24	9	8	0
1167	Boronia	Bthuj	2	0	Sum	C-Sum	3	24	16	11	0
1168	Boronia	Bthuj	2	4	Win	S-Sum	1	24	20	18	6
1169	Boronia	Bthuj	2	4	Win	S-Sum	2	24	19	18	2
1170	Boronia	Bthuj	2	4	Win	S-Sum	3	23	20	20	3
1171	Boronia	Bthuj	2	7	Spr	S-Sum	1	24	18	17	2
1172	Boronia	Bthuj	2	7	Spr	S-Sum	2	21	13	12	0
1173	Boronia	Bthuj	2	7	Spr	S-Sum	3	24	23	22	4
1174	Boronia	Bthuj	2	10	Sum	S-Sum	1	23	18	18	5
1175	Boronia	Bthuj	2	10	Sum	S-Sum	2	22	15	15	4
1176	Boronia	Bthuj	2	10	Sum	S-Sum	3	23	13	12	1
1177	Boronia	Bthuj	2	13	Aut	S-Sum	1	22	22	22	3
1178	Boronia	Bthuj	2	13	Aut	S-Sum	2	20	20	20	5
1179	Boronia	Bthuj	2	13	Aut	S-Sum	3	24	24	24	4
1180	Boronia	Bthuj	2	16	Win	S-Aut-Spr	1	19	15	15	0
1181	Boronia	Bthuj	2	16	Win	S-Aut-Spr	2	23	19	19	0
1182	Boronia	Bthuj	2	16	Win	S-Aut-Spr	3	20	18	18	0
1183	Boronia	Bthuj	2	19	Spr	S-Aut-Spr	1	20	16	16	0
1184	Boronia	Bthuj	2	19	Spr	S-Aut-Spr	2	19	13	12	1
1185	Boronia	Bthuj	2	19	Spr	S-Aut-Spr	3	23	16	16	0
1186	Boronia	Bthuj	2	22	Sum	S-Sum	1	17	10	10	2
1187	Boronia	Bthuj	2	22	Sum	S-Sum	2	14	12	12	3
1188	Boronia	Bthuj	2	22	Sum	S-Sum	3	21	13	13	3
1189	Boronia	Bthuj	2	25	Aut	C-Aut-Spr	1	24	16	16	0
1190	Boronia	Bthuj	2	25	Aut	C-Aut-Spr	2	22	17	16	0
1191	Boronia	Bthuj	2	25	Aut	C-Aut-Spr	3	22	15	15	0
1192	Boronia	Bthuj	3	0	Sum	S-Aut-Spr	1	24	20	18	0
1193	Boronia	Bthuj	3	0	Sum	S-Aut-Spr	2	22	18	10	3
1194	Boronia	Bthuj	3	0	Sum	S-Aut-Spr	3	24	20	14	0
1195	Boronia	Bthuj	3	4	Win	S-Sum	1	24	20	18	12
1196	Boronia	Bthuj	3	4	Win	S-Sum	2	24	19	18	7
1197	Boronia	Bthuj	3	4	Win	S-Sum	3	23	20	20	7
1198	Boronia	Bthuj	3	7	Spr	S-Sum	1	24	18	17	9
1199	Boronia	Bthuj	3	7	Spr	S-Sum	2	21	13	12	5
1200	Boronia	Bthuj	3	7	Spr	S-Sum	3	24	23	22	7
1201	Boronia	Bthuj	3	10	Sum	S-Aut-Spr	1	21	16	16	11
1202	Boronia	Bthuj	3	10	Sum	S-Aut-Spr	2	22	18	18	11
1203	Boronia	Bthuj	3	10	Sum	S-Aut-Spr	3	24	16	15	8
1204	Boronia	Bthuj	3	13	Aut	S-Aut-Spr	1	23	20	20	16
1205	Boronia	Bthuj	3	13	Aut	S-Aut-Spr	2	20	14	14	8
1206	Boronia	Bthuj	3	13	Aut	S-Aut-Spr	3	24	22	21	17
1207	Boronia	Bthuj	3	16	Win	S-Aut-Spr	1	19	15	15	5
1208	Boronia	Bthuj	3	16	Win	S-Aut-Spr	2	23	19	19	7
1209	Boronia	Bthuj	3	16	Win	S-Aut-Spr	3	20	18	18	8
1210	Boronia	Bthuj	3	19	Spr	S-Aut-Spr	1	20	16	16	5
1211	Boronia	Bthuj	3	19	Spr	S-Aut-Spr	2	19	13	12	5
1212	Boronia	Bthuj	3	19	Spr	S-Aut-Spr	3	23	16	16	4
1213	Boronia	Bthuj	3	22	Sum	S-Sum	1	17	10	10	4
1214	Boronia	Bthuj	3	22	Sum	S-Sum	2	14	12	12	6
1215	Boronia	Bthuj	3	22	Sum	S-Sum	3	21	13	13	8
1216	Boronia	Bthuj	3	25	Aut	S-Win	1	23	20	20	9
1217	Boronia	Bthuj	3	25	Aut	S-Win	2	22	16	16	8
1218	Boronia	Bthuj	3	25	Aut	S-Win	3	22	17	17	9
1219	Boronia	Bthuj	4	0	Sum	S-Win	1	24	20	16	2
1220	Boronia	Bthuj	4	0	Sum	S-Win	2	24	22	19	6
1221	Boronia	Bthuj	4	0	Sum	S-Win	3	24	20	16	1
1222	Boronia	Bthuj	4	4	Win	S-Aut-Spr	1	24	17	16	11
1223	Boronia	Bthuj	4	4	Win	S-Aut-Spr	2	24	22	22	16
1224	Boronia	Bthuj	4	4	Win	S-Aut-Spr	3	24	20	19	13
1225	Boronia	Bthuj	4	7	Spr	S-Aut-Spr	1	24	20	20	15
1226	Boronia	Bthuj	4	7	Spr	S-Aut-Spr	2	23	15	15	10
1227	Boronia	Bthuj	4	7	Spr	S-Aut-Spr	3	24	19	19	12
1228	Boronia	Bthuj	4	10	Sum	S-Aut-Spr	1	21	16	16	14
1229	Boronia	Bthuj	4	10	Sum	S-Aut-Spr	2	22	18	18	16
1230	Boronia	Bthuj	4	10	Sum	S-Aut-Spr	3	24	16	15	13
1231	Boronia	Bthuj	4	13	Aut	S-Aut-Spr	1	23	20	20	20
1232	Boronia	Bthuj	4	13	Aut	S-Aut-Spr	2	20	14	14	12
1233	Boronia	Bthuj	4	13	Aut	S-Aut-Spr	3	24	22	21	20
1234	Boronia	Bthuj	4	16	Win	S-Aut-Spr	1	19	15	15	9
1235	Boronia	Bthuj	4	16	Win	S-Aut-Spr	2	23	19	19	7
1236	Boronia	Bthuj	4	16	Win	S-Aut-Spr	3	20	18	18	10
1237	Boronia	Bthuj	4	19	Spr	HS-Aut-Spr	1	19	14	13	8
1238	Boronia	Bthuj	4	19	Spr	HS-Aut-Spr	2	22	19	18	13
1239	Boronia	Bthuj	4	19	Spr	HS-Aut-Spr	3	22	17	17	9
1240	Boronia	Bthuj	4	22	Sum	S-Aut-Spr	1	24	19	18	13
1241	Boronia	Bthuj	4	22	Sum	S-Aut-Spr	2	22	14	14	10
1242	Boronia	Bthuj	4	22	Sum	S-Aut-Spr	3	19	15	15	11
1243	Boronia	Bthuj	4	25	Aut	S-Aut-Spr	1	19	13	13	12
1244	Boronia	Bthuj	4	25	Aut	S-Aut-Spr	2	15	13	11	11
1245	Boronia	Bthuj	4	25	Aut	S-Aut-Spr	3	21	12	12	12
1246	Boronia	Bthuj	5	0	Sum	S-Win	1	24	20	16	2
1247	Boronia	Bthuj	5	0	Sum	S-Win	2	24	22	19	9
1248	Boronia	Bthuj	5	0	Sum	S-Win	3	24	20	16	1
1249	Boronia	Bthuj	5	4	Win	S-Win	1	24	19	18	15
1250	Boronia	Bthuj	5	4	Win	S-Win	2	24	18	18	12
1251	Boronia	Bthuj	5	4	Win	S-Win	3	24	22	22	21
1252	Boronia	Bthuj	5	7	Spr	S-Win	1	24	20	18	16
1253	Boronia	Bthuj	5	7	Spr	S-Win	2	24	22	22	15
1254	Boronia	Bthuj	5	7	Spr	S-Win	3	24	19	17	14
1255	Boronia	Bthuj	5	10	Sum	S-Aut-Spr	1	21	16	16	16
1256	Boronia	Bthuj	5	10	Sum	S-Aut-Spr	2	22	18	18	18
1257	Boronia	Bthuj	5	10	Sum	S-Aut-Spr	3	24	16	15	15
1258	Boronia	Bthuj	5	13	Aut	S-Aut-Spr	1	23	20	20	20
1259	Boronia	Bthuj	5	13	Aut	S-Aut-Spr	2	20	14	14	14
1260	Boronia	Bthuj	5	13	Aut	S-Aut-Spr	3	24	22	21	21
1261	Boronia	Bthuj	5	16	Win	S-Aut-Spr	1	19	15	15	12
1262	Boronia	Bthuj	5	16	Win	S-Aut-Spr	2	23	19	19	11
1263	Boronia	Bthuj	5	16	Win	S-Aut-Spr	3	20	18	18	12
1264	Boronia	Bthuj	5	19	Spr	HS-Aut-Spr	1	19	14	13	10
1265	Boronia	Bthuj	5	19	Spr	HS-Aut-Spr	2	22	19	18	15
1266	Boronia	Bthuj	5	19	Spr	HS-Aut-Spr	3	22	17	17	13
1267	Boronia	Bthuj	5	22	Sum	S-Aut-Spr	1	24	19	18	18
1268	Boronia	Bthuj	5	22	Sum	S-Aut-Spr	2	22	14	14	13
1269	Boronia	Bthuj	5	22	Sum	S-Aut-Spr	3	19	15	15	14
1270	Boronia	Bthuj	5	25	Aut	S-Aut-Spr	1	19	13	13	13
1271	Boronia	Bthuj	5	25	Aut	S-Aut-Spr	2	15	13	11	11
1272	Boronia	Bthuj	5	25	Aut	S-Aut-Spr	3	21	12	12	12
1273	Boronia	Bthuj	6	0	Sum	S-Win	1	24	20	16	2
1274	Boronia	Bthuj	6	0	Sum	S-Win	2	24	22	19	10
1275	Boronia	Bthuj	6	0	Sum	S-Win	3	24	20	16	2
1276	Boronia	Bthuj	6	4	Win	S-Win	1	24	19	18	17
1277	Boronia	Bthuj	6	4	Win	S-Win	2	24	18	18	15
1278	Boronia	Bthuj	6	4	Win	S-Win	3	24	22	22	21
1279	Boronia	Bthuj	6	7	Spr	S-Win	1	24	20	18	17
1280	Boronia	Bthuj	6	7	Spr	S-Win	2	24	22	22	18
1281	Boronia	Bthuj	6	7	Spr	S-Win	3	24	19	17	15
1282	Boronia	Bthuj	6	10	Sum	S-Aut-Spr	1	21	16	16	16
1283	Boronia	Bthuj	6	10	Sum	S-Aut-Spr	2	22	18	18	18
1284	Boronia	Bthuj	6	10	Sum	S-Aut-Spr	3	24	16	15	15
1285	Boronia	Bthuj	6	13	Aut	S-Aut-Spr	1	23	20	20	20
1286	Boronia	Bthuj	6	13	Aut	S-Aut-Spr	2	20	14	14	14
1287	Boronia	Bthuj	6	13	Aut	S-Aut-Spr	3	24	22	21	21
1288	Boronia	Bthuj	6	16	Win	S-Aut-Spr	1	19	15	15	12
1289	Boronia	Bthuj	6	16	Win	S-Aut-Spr	2	23	19	19	16
1290	Boronia	Bthuj	6	16	Win	S-Aut-Spr	3	20	18	18	17
1291	Boronia	Bthuj	6	19	Spr	S-Win	1	18	16	16	15
1292	Boronia	Bthuj	6	19	Spr	S-Win	2	18	13	13	12
1293	Boronia	Bthuj	6	19	Spr	S-Win	3	19	14	14	11
1294	Boronia	Bthuj	6	22	Sum	S-Aut-Spr	1	24	19	18	18
1295	Boronia	Bthuj	6	22	Sum	S-Aut-Spr	2	22	14	14	13
1296	Boronia	Bthuj	6	22	Sum	S-Aut-Spr	3	19	15	15	15
1297	Boronia	Bthuj	6	25	Aut	S-Aut-Spr	1	19	13	13	13
1298	Boronia	Bthuj	6	25	Aut	S-Aut-Spr	2	15	13	11	11
1299	Boronia	Bthuj	6	25	Aut	S-Aut-Spr	3	21	12	12	12
1300	Boronia	Bthuj	14	0	Sum	S-Sum	1	24	21	16	6
1301	Boronia	Bthuj	14	0	Sum	S-Sum	2	23	19	19	9
1302	Boronia	Bthuj	14	0	Sum	S-Sum	3	24	24	19	11
1303	Boronia	Bthuj	14	4	Win	S-Sum	1	24	20	18	18
1304	Boronia	Bthuj	14	4	Win	S-Sum	2	24	19	18	18
1305	Boronia	Bthuj	14	4	Win	S-Sum	3	23	20	20	20
1306	Boronia	Bthuj	14	7	Spr	S-Win	1	24	20	18	18
1307	Boronia	Bthuj	14	7	Spr	S-Win	2	24	22	22	21
1308	Boronia	Bthuj	14	7	Spr	S-Win	3	24	19	17	17
1309	Boronia	Bthuj	14	10	Sum	S-Sum	1	23	18	18	18
1310	Boronia	Bthuj	14	10	Sum	S-Sum	2	22	15	15	15
1311	Boronia	Bthuj	14	10	Sum	S-Sum	3	23	13	12	12
1312	Boronia	Bthuj	14	13	Aut	S-Aut-Spr	1	23	20	20	20
1313	Boronia	Bthuj	14	13	Aut	S-Aut-Spr	2	20	14	14	14
1314	Boronia	Bthuj	14	13	Aut	S-Aut-Spr	3	24	22	21	21
1315	Boronia	Bthuj	14	16	Win	S-Win	1	19	16	15	15
1316	Boronia	Bthuj	14	16	Win	S-Win	2	22	15	14	14
1317	Boronia	Bthuj	14	16	Win	S-Win	3	22	15	15	15
1318	Boronia	Bthuj	14	19	Spr	HS-Aut-Spr	1	19	14	13	13
1319	Boronia	Bthuj	14	19	Spr	HS-Aut-Spr	2	22	19	18	17
1320	Boronia	Bthuj	14	19	Spr	HS-Aut-Spr	3	22	17	17	17
1321	Boronia	Bthuj	14	22	Sum	S-Aut-Spr	1	24	19	18	18
1322	Boronia	Bthuj	14	22	Sum	S-Aut-Spr	2	22	14	14	14
1323	Boronia	Bthuj	14	22	Sum	S-Aut-Spr	3	19	15	15	15
1324	Boronia	Bthuj	14	25	Aut	H-Aut-Spr	1	23	15	15	15
1325	Boronia	Bthuj	14	25	Aut	H-Aut-Spr	2	16	9	8	8
1326	Boronia	Bthuj	14	25	Aut	H-Aut-Spr	3	22	17	16	16

## Sheet: Fig 5 Fire season effects
row	sect	spp	weeks.incub	mths.buried	field.seas	max.fire.seas.resp	rep	samp.size	fill	viab	cum.germ
1	Cyanothamnus	Banem	3	0	Sum	HS-Sum	1	20	19	18	0
2	Cyanothamnus	Banem	3	0	Sum	HS-Sum	2	20	16	15	0
3	Cyanothamnus	Banem	3	0	Sum	HS-Sum	3	20	19	18	0
4	Cyanothamnus	Banem	3	0	Sum	HS-Sum	4	20	16	13	0
5	Cyanothamnus	Banem	3	4	Win	HS-Win	1	16	14	13	0
6	Cyanothamnus	Banem	3	4	Win	HS-Win	2	16	10	9	0
7	Cyanothamnus	Banem	3	4	Win	HS-Win	3	18	14	13	0
8	Cyanothamnus	Banem	3	4	Win	HS-Win	4	20	16	15	0
9	Cyanothamnus	Banem	3	7	Spr	HS-Aut-Spr	1	20	16	15	0
10	Cyanothamnus	Banem	3	7	Spr	HS-Aut-Spr	2	19	14	14	0
11	Cyanothamnus	Banem	3	7	Spr	HS-Aut-Spr	3	18	11	11	0
12	Cyanothamnus	Banem	3	7	Spr	HS-Aut-Spr	4	18	14	13	0
13	Cyanothamnus	Banem	3	10	Sum	HS-Sum	1	19	18	18	0
14	Cyanothamnus	Banem	3	10	Sum	HS-Sum	2	17	12	12	0
15	Cyanothamnus	Banem	3	10	Sum	HS-Sum	3	19	11	10	0
16	Cyanothamnus	Banem	3	10	Sum	HS-Sum	4	19	12	10	0
17	Cyanothamnus	Banem	3	13	Aut	HS-Aut-Spr	1	18	11	11	0
18	Cyanothamnus	Banem	3	13	Aut	HS-Aut-Spr	2	11	7	6	0
19	Cyanothamnus	Banem	3	13	Aut	HS-Aut-Spr	3	18	5	5	0
20	Cyanothamnus	Banem	3	13	Aut	HS-Aut-Spr	4	17	10	8	0
21	Cyanothamnus	Banem	6	0	Sum	HS-Sum	1	20	19	18	2
22	Cyanothamnus	Banem	6	0	Sum	HS-Sum	2	20	16	15	4
23	Cyanothamnus	Banem	6	0	Sum	HS-Sum	3	20	19	18	0
24	Cyanothamnus	Banem	6	0	Sum	HS-Sum	4	20	16	13	1
25	Cyanothamnus	Banem	6	4	Win	HS-Win	1	16	14	13	0
26	Cyanothamnus	Banem	6	4	Win	HS-Win	2	16	10	9	0
27	Cyanothamnus	Banem	6	4	Win	HS-Win	3	18	14	13	0
28	Cyanothamnus	Banem	6	4	Win	HS-Win	4	20	16	15	0
29	Cyanothamnus	Banem	6	7	Spr	HS-Aut-Spr	1	20	16	15	0
30	Cyanothamnus	Banem	6	7	Spr	HS-Aut-Spr	2	19	14	14	0
31	Cyanothamnus	Banem	6	7	Spr	HS-Aut-Spr	3	18	11	11	0
32	Cyanothamnus	Banem	6	7	Spr	HS-Aut-Spr	4	18	14	13	0
33	Cyanothamnus	Banem	6	10	Sum	HS-Sum	1	19	18	18	13
34	Cyanothamnus	Banem	6	10	Sum	HS-Sum	2	17	12	12	7
35	Cyanothamnus	Banem	6	10	Sum	HS-Sum	3	19	11	10	7
36	Cyanothamnus	Banem	6	10	Sum	HS-Sum	4	19	12	10	5
37	Cyanothamnus	Banem	6	13	Aut	H-Aut-Spr	1	17	15	15	0
38	Cyanothamnus	Banem	6	13	Aut	H-Aut-Spr	3	16	14	13	0
39	Cyanothamnus	Banem	6	13	Aut	H-Aut-Spr	4	9	7	7	2
40	Cyanothamnus	Banem	14	0	Sum	HS-Sum	1	20	19	18	13
41	Cyanothamnus	Banem	14	0	Sum	HS-Sum	2	20	16	15	10
42	Cyanothamnus	Banem	14	0	Sum	HS-Sum	3	20	19	18	7
43	Cyanothamnus	Banem	14	0	Sum	HS-Sum	4	20	16	13	8
44	Cyanothamnus	Banem	14	4	Win	HS-Win	1	16	14	13	0
45	Cyanothamnus	Banem	14	4	Win	HS-Win	2	16	10	9	0
46	Cyanothamnus	Banem	14	4	Win	HS-Win	3	18	14	13	0
47	Cyanothamnus	Banem	14	4	Win	HS-Win	4	20	16	15	0
48	Cyanothamnus	Banem	14	7	Spr	H-Aut-Spr	1	20	19	19	0
49	Cyanothamnus	Banem	14	7	Spr	H-Aut-Spr	2	19	15	14	0
50	Cyanothamnus	Banem	14	7	Spr	H-Aut-Spr	3	19	15	15	1
51	Cyanothamnus	Banem	14	7	Spr	H-Aut-Spr	4	18	15	15	0
52	Cyanothamnus	Banem	14	10	Sum	HS-Sum	1	19	18	18	17
53	Cyanothamnus	Banem	14	10	Sum	HS-Sum	2	17	12	12	11
54	Cyanothamnus	Banem	14	10	Sum	HS-Sum	3	19	11	10	10
55	Cyanothamnus	Banem	14	10	Sum	HS-Sum	4	19	12	10	9
56	Cyanothamnus	Banem	14	13	Aut	H-Aut-Spr	1	17	15	15	0
57	Cyanothamnus	Banem	14	13	Aut	H-Aut-Spr	3	16	14	13	0
58	Cyanothamnus	Banem	14	13	Aut	H-Aut-Spr	4	9	7	7	2
59	Boronia	Bflor	3	0	Sum	HS-Sum	1	20	20	18	0
60	Boronia	Bflor	3	0	Sum	HS-Sum	2	20	18	16	0
61	Boronia	Bflor	3	0	Sum	HS-Sum	3	20	18	16	0
62	Boronia	Bflor	3	0	Sum	HS-Sum	4	20	17	15	0
63	Boronia	Bflor	3	4	Win	HS-Win	1	20	17	17	0
64	Boronia	Bflor	3	4	Win	HS-Win	2	20	18	17	0
65	Boronia	Bflor	3	4	Win	HS-Win	3	18	17	16	0
66	Boronia	Bflor	3	4	Win	HS-Win	4	20	19	19	0
67	Boronia	Bflor	3	7	Spr	HS-Aut-Spr	1	20	16	16	0
68	Boronia	Bflor	3	7	Spr	HS-Aut-Spr	2	20	18	17	0
69	Boronia	Bflor	3	7	Spr	HS-Aut-Spr	3	20	18	18	0
70	Boronia	Bflor	3	7	Spr	HS-Aut-Spr	4	20	19	18	0
71	Boronia	Bflor	3	10	Sum	S-Sum	1	19	19	19	0
72	Boronia	Bflor	3	10	Sum	S-Sum	2	19	16	16	0
73	Boronia	Bflor	3	10	Sum	S-Sum	3	19	17	17	1
74	Boronia	Bflor	3	10	Sum	S-Sum	4	20	17	17	0
75	Boronia	Bflor	3	13	Aut	S-Aut-Spr	1	19	14	14	2
76	Boronia	Bflor	3	13	Aut	S-Aut-Spr	2	20	19	19	3
77	Boronia	Bflor	3	13	Aut	S-Aut-Spr	3	19	16	16	0
78	Boronia	Bflor	3	13	Aut	S-Aut-Spr	4	20	18	18	3
79	Boronia	Bflor	3	16	Win	HS-Win	1	19	16	16	0
80	Boronia	Bflor	3	16	Win	HS-Win	2	19	18	18	0
81	Boronia	Bflor	3	16	Win	HS-Win	3	18	17	15	0
82	Boronia	Bflor	3	16	Win	HS-Win	4	19	15	15	0
83	Boronia	Bflor	3	19	Spr	H-Aut-Spr	1	19	14	14	0
84	Boronia	Bflor	3	19	Spr	H-Aut-Spr	2	17	12	12	0
85	Boronia	Bflor	3	19	Spr	H-Aut-Spr	3	18	16	15	0
86	Boronia	Bflor	3	19	Spr	H-Aut-Spr	4	20	18	18	0
87	Boronia	Bflor	3	22	Sum	H-Sum	1	17	16	16	0
88	Boronia	Bflor	3	22	Sum	H-Sum	2	19	18	18	0
89	Boronia	Bflor	3	22	Sum	H-Sum	3	18	15	15	0
90	Boronia	Bflor	3	22	Sum	H-Sum	4	20	19	19	0
91	Boronia	Bflor	3	25	Aut	S-Aut-Spr	1	19	18	18	0
92	Boronia	Bflor	3	25	Aut	S-Aut-Spr	2	20	16	16	0
93	Boronia	Bflor	3	25	Aut	S-Aut-Spr	3	20	17	17	1
94	Boronia	Bflor	6	0	Sum	HS-Sum	1	20	20	18	1
95	Boronia	Bflor	6	0	Sum	HS-Sum	2	20	18	16	1
96	Boronia	Bflor	6	0	Sum	HS-Sum	3	20	18	16	1
97	Boronia	Bflor	6	0	Sum	HS-Sum	4	20	17	15	0
98	Boronia	Bflor	6	4	Win	S-Win	1	20	19	19	16
99	Boronia	Bflor	6	4	Win	S-Win	2	20	18	18	15
100	Boronia	Bflor	6	4	Win	S-Win	3	18	18	17	15
101	Boronia	Bflor	6	4	Win	S-Win	4	20	13	13	13
102	Boronia	Bflor	6	7	Spr	HS-Aut-Spr	1	20	16	16	0
103	Boronia	Bflor	6	7	Spr	HS-Aut-Spr	2	20	18	17	2
104	Boronia	Bflor	6	7	Spr	HS-Aut-Spr	3	20	18	18	0
105	Boronia	Bflor	6	7	Spr	HS-Aut-Spr	4	20	19	18	2
106	Boronia	Bflor	6	10	Sum	S-Sum	1	19	19	19	3
107	Boronia	Bflor	6	10	Sum	S-Sum	2	19	16	16	4
108	Boronia	Bflor	6	10	Sum	S-Sum	3	19	17	17	7
109	Boronia	Bflor	6	10	Sum	S-Sum	4	20	17	17	2
110	Boronia	Bflor	6	13	Aut	S-Aut-Spr	1	19	14	14	14
111	Boronia	Bflor	6	13	Aut	S-Aut-Spr	2	20	19	19	19
112	Boronia	Bflor	6	13	Aut	S-Aut-Spr	3	19	16	16	16
113	Boronia	Bflor	6	13	Aut	S-Aut-Spr	4	20	18	18	18
114	Boronia	Bflor	6	16	Win	S-Win	1	20	17	15	7
115	Boronia	Bflor	6	16	Win	S-Win	2	19	16	16	8
116	Boronia	Bflor	6	16	Win	S-Win	3	18	17	17	8
117	Boronia	Bflor	6	16	Win	S-Win	4	15	12	12	6
118	Boronia	Bflor	6	19	Spr	H-Aut-Spr	1	19	14	14	1
119	Boronia	Bflor	6	19	Spr	H-Aut-Spr	2	17	12	12	0
120	Boronia	Bflor	6	19	Spr	H-Aut-Spr	3	18	16	15	0
121	Boronia	Bflor	6	19	Spr	H-Aut-Spr	4	20	18	18	0
122	Boronia	Bflor	6	22	Sum	H-Sum	1	17	16	16	0
123	Boronia	Bflor	6	22	Sum	H-Sum	2	19	18	18	1
124	Boronia	Bflor	6	22	Sum	H-Sum	3	18	15	15	0
125	Boronia	Bflor	6	22	Sum	H-Sum	4	20	19	19	2
126	Boronia	Bflor	6	25	Aut	S-Aut-Spr	1	19	18	18	18
127	Boronia	Bflor	6	25	Aut	S-Aut-Spr	2	20	16	16	15
128	Boronia	Bflor	6	25	Aut	S-Aut-Spr	3	20	17	17	17
129	Boronia	Bflor	14	0	Sum	HS-Sum	1	20	20	18	6
130	Boronia	Bflor	14	0	Sum	HS-Sum	2	20	18	16	14
131	Boronia	Bflor	14	0	Sum	HS-Sum	3	20	18	16	8
132	Boronia	Bflor	14	0	Sum	HS-Sum	4	20	17	15	9
133	Boronia	Bflor	14	4	Win	HS-Win	1	20	17	17	17
134	Boronia	Bflor	14	4	Win	HS-Win	2	20	18	17	17
135	Boronia	Bflor	14	4	Win	HS-Win	3	18	17	16	16
136	Boronia	Bflor	14	4	Win	HS-Win	4	20	19	19	19
137	Boronia	Bflor	14	7	Spr	HS-Aut-Spr	1	20	16	16	13
138	Boronia	Bflor	14	7	Spr	HS-Aut-Spr	2	20	18	17	14
139	Boronia	Bflor	14	7	Spr	HS-Aut-Spr	3	20	18	18	16
140	Boronia	Bflor	14	7	Spr	HS-Aut-Spr	4	20	19	18	14
141	Boronia	Bflor	14	10	Sum	S-Sum	1	19	19	19	19
142	Boronia	Bflor	14	10	Sum	S-Sum	2	19	16	16	16
143	Boronia	Bflor	14	10	Sum	S-Sum	3	19	17	17	17
144	Boronia	Bflor	14	10	Sum	S-Sum	4	20	17	17	17
145	Boronia	Bflor	14	13	Aut	HS-Aut-Spr	1	20	12	12	12
146	Boronia	Bflor	14	13	Aut	HS-Aut-Spr	2	17	15	15	15
147	Boronia	Bflor	14	13	Aut	HS-Aut-Spr	3	20	14	14	14
148	Boronia	Bflor	14	13	Aut	HS-Aut-Spr	4	20	18	18	18
149	Boronia	Bflor	14	16	Win	HS-Win	1	19	16	16	16
150	Boronia	Bflor	14	16	Win	HS-Win	2	19	18	18	16
151	Boronia	Bflor	14	16	Win	HS-Win	3	18	17	15	15
152	Boronia	Bflor	14	16	Win	HS-Win	4	19	15	15	15
153	Boronia	Bflor	14	19	Spr	H-Aut-Spr	1	19	14	14	6
154	Boronia	Bflor	14	19	Spr	H-Aut-Spr	2	17	12	12	5
155	Boronia	Bflor	14	19	Spr	H-Aut-Spr	3	18	16	15	10
156	Boronia	Bflor	14	19	Spr	H-Aut-Spr	4	20	18	18	6
157	Boronia	Bflor	14	22	Sum	H-Sum	1	17	16	16	10
158	Boronia	Bflor	14	22	Sum	H-Sum	2	19	18	18	4
159	Boronia	Bflor	14	22	Sum	H-Sum	3	18	15	15	6
160	Boronia	Bflor	14	22	Sum	H-Sum	4	20	19	19	12
161	Boronia	Bflor	14	25	Aut	S-Aut-Spr	1	19	18	18	18
162	Boronia	Bflor	14	25	Aut	S-Aut-Spr	2	20	16	16	15
163	Boronia	Bflor	14	25	Aut	S-Aut-Spr	3	20	17	17	17
164	Valvatae	Bfras	3	0	Sum	HS-Sum	1	20	19	19	0
165	Valvatae	Bfras	3	0	Sum	HS-Sum	2	20	18	17	0
166	Valvatae	Bfras	3	0	Sum	HS-Sum	3	20	12	12	0
167	Valvatae	Bfras	3	0	Sum	HS-Sum	4	20	17	17	0
168	Valvatae	Bfras	3	4	Win	HS-Win	2	19	16	16	0
169	Valvatae	Bfras	3	4	Win	HS-Win	3	20	15	15	0
170	Valvatae	Bfras	3	4	Win	HS-Win	4	20	19	19	0
171	Valvatae	Bfras	3	7	Spr	HS-Aut-Spr	1	20	19	19	0
172	Valvatae	Bfras	3	7	Spr	HS-Aut-Spr	2	20	19	18	0
173	Valvatae	Bfras	3	7	Spr	HS-Aut-Spr	3	20	19	19	0
174	Valvatae	Bfras	3	7	Spr	HS-Aut-Spr	4	20	19	19	0
175	Valvatae	Bfras	3	10	Sum	H-Sum	1	20	20	19	0
176	Valvatae	Bfras	3	10	Sum	H-Sum	2	20	20	20	0
177	Valvatae	Bfras	3	10	Sum	H-Sum	3	20	18	17	0
178	Valvatae	Bfras	3	10	Sum	H-Sum	4	20	19	18	1
179	Valvatae	Bfras	3	13	Aut	HS-Aut-Spr	1	19	19	18	0
180	Valvatae	Bfras	3	13	Aut	HS-Aut-Spr	2	19	18	18	0
181	Valvatae	Bfras	3	13	Aut	HS-Aut-Spr	3	19	19	19	0
182	Valvatae	Bfras	3	13	Aut	HS-Aut-Spr	4	20	18	18	0
183	Valvatae	Bfras	3	16	Win	HS-Win	1	20	20	18	0
184	Valvatae	Bfras	3	16	Win	HS-Win	2	19	18	16	0
185	Valvatae	Bfras	3	16	Win	HS-Win	3	18	16	15	0
186	Valvatae	Bfras	3	16	Win	HS-Win	4	20	20	19	0
187	Valvatae	Bfras	3	19	Spr	HS-Aut-Spr	1	20	20	19	0
188	Valvatae	Bfras	3	19	Spr	HS-Aut-Spr	2	20	19	16	0
189	Valvatae	Bfras	3	19	Spr	HS-Aut-Spr	3	19	16	13	0
190	Valvatae	Bfras	3	19	Spr	HS-Aut-Spr	4	19	18	16	0
191	Valvatae	Bfras	3	22	Sum	HS-Sum	1	20	20	20	1
192	Valvatae	Bfras	3	22	Sum	HS-Sum	2	20	20	19	0
193	Valvatae	Bfras	3	22	Sum	HS-Sum	3	20	18	18	0
194	Valvatae	Bfras	3	25	Aut	HS-Aut-Spr	1	20	19	19	0
195	Valvatae	Bfras	3	25	Aut	HS-Aut-Spr	2	20	19	18	0
196	Valvatae	Bfras	3	25	Aut	HS-Aut-Spr	3	20	18	18	0
197	Valvatae	Bfras	6	0	Sum	HS-Sum	1	20	19	19	3
198	Valvatae	Bfras	6	0	Sum	HS-Sum	2	20	18	17	1
199	Valvatae	Bfras	6	0	Sum	HS-Sum	3	20	12	12	1
200	Valvatae	Bfras	6	0	Sum	HS-Sum	4	20	17	17	2
201	Valvatae	Bfras	6	4	Win	HS-Win	2	19	16	16	0
202	Valvatae	Bfras	6	4	Win	HS-Win	3	20	15	15	0
203	Valvatae	Bfras	6	4	Win	HS-Win	4	20	19	19	0
204	Valvatae	Bfras	6	7	Spr	HS-Aut-Spr	1	20	19	19	0
205	Valvatae	Bfras	6	7	Spr	HS-Aut-Spr	2	20	19	18	0
206	Valvatae	Bfras	6	7	Spr	HS-Aut-Spr	3	20	19	19	0
207	Valvatae	Bfras	6	7	Spr	HS-Aut-Spr	4	20	19	19	0
208	Valvatae	Bfras	6	10	Sum	HS-Sum	1	20	17	17	4
209	Valvatae	Bfras	6	10	Sum	HS-Sum	2	20	20	20	2
210	Valvatae	Bfras	6	10	Sum	HS-Sum	3	20	17	15	1
211	Valvatae	Bfras	6	10	Sum	HS-Sum	4	20	20	20	2
212	Valvatae	Bfras	6	13	Aut	S-Aut-Spr	1	19	19	19	0
213	Valvatae	Bfras	6	13	Aut	S-Aut-Spr	2	20	19	19	1
214	Valvatae	Bfras	6	13	Aut	S-Aut-Spr	3	19	18	18	0
215	Valvatae	Bfras	6	13	Aut	S-Aut-Spr	4	20	17	17	0
216	Valvatae	Bfras	6	16	Win	HS-Win	1	20	20	18	0
217	Valvatae	Bfras	6	16	Win	HS-Win	2	19	18	16	0
218	Valvatae	Bfras	6	16	Win	HS-Win	3	18	16	15	0
219	Valvatae	Bfras	6	16	Win	HS-Win	4	20	20	19	0
220	Valvatae	Bfras	6	19	Spr	HS-Aut-Spr	1	20	20	19	0
221	Valvatae	Bfras	6	19	Spr	HS-Aut-Spr	2	20	19	16	0
222	Valvatae	Bfras	6	19	Spr	HS-Aut-Spr	3	19	16	13	0
223	Valvatae	Bfras	6	19	Spr	HS-Aut-Spr	4	19	18	16	1
224	Valvatae	Bfras	6	22	Sum	HS-Sum	1	20	20	20	11
225	Valvatae	Bfras	6	22	Sum	HS-Sum	2	20	20	19	9
226	Valvatae	Bfras	6	22	Sum	HS-Sum	3	20	18	18	8
227	Valvatae	Bfras	6	25	Aut	HS-Aut-Spr	1	20	19	19	1
228	Valvatae	Bfras	6	25	Aut	HS-Aut-Spr	2	20	19	18	0
229	Valvatae	Bfras	6	25	Aut	HS-Aut-Spr	3	20	18	18	0
230	Valvatae	Bfras	14	0	Sum	HS-Sum	1	20	19	19	8
231	Valvatae	Bfras	14	0	Sum	HS-Sum	2	20	18	17	4
232	Valvatae	Bfras	14	0	Sum	HS-Sum	3	20	12	12	3
233	Valvatae	Bfras	14	0	Sum	HS-Sum	4	20	17	17	5
234	Valvatae	Bfras	14	4	Win	HS-Win	2	19	16	16	2
235	Valvatae	Bfras	14	4	Win	HS-Win	3	20	15	15	0
236	Valvatae	Bfras	14	4	Win	HS-Win	4	20	19	19	0
237	Valvatae	Bfras	14	7	Spr	HS-Aut-Spr	1	20	19	19	0
238	Valvatae	Bfras	14	7	Spr	HS-Aut-Spr	2	20	19	18	0
239	Valvatae	Bfras	14	7	Spr	HS-Aut-Spr	3	20	19	19	0
240	Valvatae	Bfras	14	7	Spr	HS-Aut-Spr	4	20	19	19	0
241	Valvatae	Bfras	14	10	Sum	H-Sum	1	20	20	19	8
242	Valvatae	Bfras	14	10	Sum	H-Sum	2	20	20	20	8
243	Valvatae	Bfras	14	10	Sum	H-Sum	3	20	18	17	5
244	Valvatae	Bfras	14	10	Sum	H-Sum	4	20	19	18	6
245	Valvatae	Bfras	14	13	Aut	HS-Aut-Spr	1	19	19	18	2
246	Valvatae	Bfras	14	13	Aut	HS-Aut-Spr	2	19	18	18	0
247	Valvatae	Bfras	14	13	Aut	HS-Aut-Spr	3	19	19	19	0
248	Valvatae	Bfras	14	13	Aut	HS-Aut-Spr	4	20	18	18	2
249	Valvatae	Bfras	14	16	Win	HS-Win	1	20	20	18	0
250	Valvatae	Bfras	14	16	Win	HS-Win	2	19	18	16	0
251	Valvatae	Bfras	14	16	Win	HS-Win	3	18	16	15	0
252	Valvatae	Bfras	14	16	Win	HS-Win	4	20	20	19	0
253	Valvatae	Bfras	14	19	Spr	H-Aut-Spr	1	20	20	20	4
254	Valvatae	Bfras	14	19	Spr	H-Aut-Spr	2	20	17	15	2
255	Valvatae	Bfras	14	19	Spr	H-Aut-Spr	3	20	18	18	1
256	Valvatae	Bfras	14	19	Spr	H-Aut-Spr	4	20	20	19	1
257	Valvatae	Bfras	14	22	Sum	HS-Sum	1	20	20	20	18
258	Valvatae	Bfras	14	22	Sum	HS-Sum	2	20	20	19	18
259	Valvatae	Bfras	14	22	Sum	HS-Sum	3	20	18	18	16
260	Valvatae	Bfras	14	25	Aut	HS-Aut-Spr	1	20	19	19	1
261	Valvatae	Bfras	14	25	Aut	HS-Aut-Spr	2	20	19	18	1
262	Valvatae	Bfras	14	25	Aut	HS-Aut-Spr	3	20	18	18	2
263	Valvatae	Bledi	3	0	Sum	HS-Sum	1	25	22	22	0
264	Valvatae	Bledi	3	0	Sum	HS-Sum	2	25	20	18	0
265	Valvatae	Bledi	3	0	Sum	HS-Sum	3	25	23	23	0
266	Valvatae	Bledi	3	0	Sum	HS-Sum	4	26	22	21	0
267	Valvatae	Bledi	3	4	Win	HS-Win	1	25	20	19	0
268	Valvatae	Bledi	3	4	Win	HS-Win	2	25	21	21	0
269	Valvatae	Bledi	3	4	Win	HS-Win	3	25	25	25	0
270	Valvatae	Bledi	3	4	Win	HS-Win	4	22	22	22	0
271	Valvatae	Bledi	3	7	Spr	HS-Aut-Spr	1	25	19	19	0
272	Valvatae	Bledi	3	7	Spr	HS-Aut-Spr	2	25	25	25	0
273	Valvatae	Bledi	3	7	Spr	HS-Aut-Spr	3	25	25	24	0
274	Valvatae	Bledi	3	7	Spr	HS-Aut-Spr	4	25	25	25	0
275	Valvatae	Bledi	3	10	Sum	HS-Sum	1	25	22	20	3
276	Valvatae	Bledi	3	10	Sum	HS-Sum	2	25	23	23	1
277	Valvatae	Bledi	3	10	Sum	HS-Sum	3	25	21	21	2
278	Valvatae	Bledi	3	10	Sum	HS-Sum	4	25	22	21	0
279	Valvatae	Bledi	3	13	Aut	HS-Aut-Spr	1	25	22	22	3
280	Valvatae	Bledi	3	13	Aut	HS-Aut-Spr	2	25	24	24	2
281	Valvatae	Bledi	3	13	Aut	HS-Aut-Spr	3	25	23	23	2
282	Valvatae	Bledi	3	13	Aut	HS-Aut-Spr	4	25	23	23	0
283	Valvatae	Bledi	3	16	Win	HS-Win	1	25	19	19	0
284	Valvatae	Bledi	3	16	Win	HS-Win	2	24	23	23	0
285	Valvatae	Bledi	3	16	Win	HS-Win	3	25	23	22	0
286	Valvatae	Bledi	3	16	Win	HS-Win	4	25	24	24	0
287	Valvatae	Bledi	3	19	Spr	HS-Aut-Spr	1	25	22	22	1
288	Valvatae	Bledi	3	19	Spr	HS-Aut-Spr	2	25	16	16	0
289	Valvatae	Bledi	3	19	Spr	HS-Aut-Spr	3	22	22	20	0
290	Valvatae	Bledi	3	19	Spr	HS-Aut-Spr	4	25	22	22	1
291	Valvatae	Bledi	3	22	Sum	HS-Sum	1	25	23	23	4
292	Valvatae	Bledi	3	22	Sum	HS-Sum	2	25	25	25	4
293	Valvatae	Bledi	3	22	Sum	HS-Sum	3	25	24	23	1
294	Valvatae	Bledi	3	25	Aut	HS-Aut-Spr	1	25	19	19	3
295	Valvatae	Bledi	3	25	Aut	HS-Aut-Spr	2	24	21	21	2
296	Valvatae	Bledi	3	25	Aut	HS-Aut-Spr	3	25	24	23	2
297	Valvatae	Bledi	6	0	Sum	HS-Sum	1	25	22	22	1
298	Valvatae	Bledi	6	0	Sum	HS-Sum	2	25	20	18	3
299	Valvatae	Bledi	6	0	Sum	HS-Sum	3	25	23	23	2
300	Valvatae	Bledi	6	0	Sum	HS-Sum	4	26	22	21	2
301	Valvatae	Bledi	6	4	Win	HS-Win	1	25	20	19	1
302	Valvatae	Bledi	6	4	Win	HS-Win	2	25	21	21	0
303	Valvatae	Bledi	6	4	Win	HS-Win	3	25	25	25	2
304	Valvatae	Bledi	6	4	Win	HS-Win	4	22	22	22	1
305	Valvatae	Bledi	6	7	Spr	HS-Aut-Spr	1	25	19	19	1
306	Valvatae	Bledi	6	7	Spr	HS-Aut-Spr	2	25	25	25	2
307	Valvatae	Bledi	6	7	Spr	HS-Aut-Spr	3	25	25	24	0
308	Valvatae	Bledi	6	7	Spr	HS-Aut-Spr	4	25	25	25	1
309	Valvatae	Bledi	6	10	Sum	HS-Sum	1	25	22	20	5
310	Valvatae	Bledi	6	10	Sum	HS-Sum	2	25	23	23	5
311	Valvatae	Bledi	6	10	Sum	HS-Sum	3	25	21	21	2
312	Valvatae	Bledi	6	10	Sum	HS-Sum	4	25	22	21	1
313	Valvatae	Bledi	6	13	Aut	HS-Aut-Spr	1	25	22	22	9
314	Valvatae	Bledi	6	13	Aut	HS-Aut-Spr	2	25	24	24	11
315	Valvatae	Bledi	6	13	Aut	HS-Aut-Spr	3	25	23	23	13
316	Valvatae	Bledi	6	13	Aut	HS-Aut-Spr	4	25	23	23	5
317	Valvatae	Bledi	6	16	Win	HS-Win	1	25	19	19	4
318	Valvatae	Bledi	6	16	Win	HS-Win	2	24	23	23	1
319	Valvatae	Bledi	6	16	Win	HS-Win	3	25	23	22	4
320	Valvatae	Bledi	6	16	Win	HS-Win	4	25	24	24	1
321	Valvatae	Bledi	6	19	Spr	HS-Aut-Spr	1	25	22	22	4
322	Valvatae	Bledi	6	19	Spr	HS-Aut-Spr	2	25	16	16	2
323	Valvatae	Bledi	6	19	Spr	HS-Aut-Spr	3	22	22	20	1
324	Valvatae	Bledi	6	19	Spr	HS-Aut-Spr	4	25	22	22	1
325	Valvatae	Bledi	6	22	Sum	HS-Sum	1	25	23	23	8
326	Valvatae	Bledi	6	22	Sum	HS-Sum	2	25	25	25	11
327	Valvatae	Bledi	6	22	Sum	HS-Sum	3	25	24	23	8
328	Valvatae	Bledi	6	25	Aut	HS-Aut-Spr	1	25	19	19	9
329	Valvatae	Bledi	6	25	Aut	HS-Aut-Spr	2	24	21	21	10
330	Valvatae	Bledi	6	25	Aut	HS-Aut-Spr	3	25	24	23	18
331	Valvatae	Bledi	14	0	Sum	HS-Sum	1	25	22	22	2
332	Valvatae	Bledi	14	0	Sum	HS-Sum	2	25	20	18	4
333	Valvatae	Bledi	14	0	Sum	HS-Sum	3	25	23	23	4
334	Valvatae	Bledi	14	0	Sum	HS-Sum	4	26	22	21	4
335	Valvatae	Bledi	14	4	Win	HS-Win	1	25	20	19	2
336	Valvatae	Bledi	14	4	Win	HS-Win	2	25	21	21	6
337	Valvatae	Bledi	14	4	Win	HS-Win	3	25	25	25	5
338	Valvatae	Bledi	14	4	Win	HS-Win	4	22	22	22	1
339	Valvatae	Bledi	14	7	Spr	HS-Aut-Spr	1	25	19	19	1
340	Valvatae	Bledi	14	7	Spr	HS-Aut-Spr	2	25	25	25	4
341	Valvatae	Bledi	14	7	Spr	HS-Aut-Spr	3	25	25	24	0
342	Valvatae	Bledi	14	7	Spr	HS-Aut-Spr	4	25	25	25	2
343	Valvatae	Bledi	14	10	Sum	HS-Sum	1	25	22	20	5
344	Valvatae	Bledi	14	10	Sum	HS-Sum	2	25	23	23	5
345	Valvatae	Bledi	14	10	Sum	HS-Sum	3	25	21	21	2
346	Valvatae	Bledi	14	10	Sum	HS-Sum	4	25	22	21	2
347	Valvatae	Bledi	14	13	Aut	HS-Aut-Spr	1	25	22	22	13
348	Valvatae	Bledi	14	13	Aut	HS-Aut-Spr	2	25	24	24	11
349	Valvatae	Bledi	14	13	Aut	HS-Aut-Spr	3	25	23	23	13
350	Valvatae	Bledi	14	13	Aut	HS-Aut-Spr	4	25	23	23	5
351	Valvatae	Bledi	14	16	Win	HS-Win	1	25	19	19	8
352	Valvatae	Bledi	14	16	Win	HS-Win	2	24	23	23	4
353	Valvatae	Bledi	14	16	Win	HS-Win	3	25	23	22	12
354	Valvatae	Bledi	14	16	Win	HS-Win	4	25	24	24	6
355	Valvatae	Bledi	14	19	Spr	HS-Aut-Spr	1	25	22	22	6
356	Valvatae	Bledi	14	19	Spr	HS-Aut-Spr	2	25	16	16	2
357	Valvatae	Bledi	14	19	Spr	HS-Aut-Spr	3	22	22	20	1
358	Valvatae	Bledi	14	19	Spr	HS-Aut-Spr	4	25	22	22	1
359	Valvatae	Bledi	14	22	Sum	HS-Sum	1	25	23	23	8
360	Valvatae	Bledi	14	22	Sum	HS-Sum	2	25	25	25	12
361	Valvatae	Bledi	14	22	Sum	HS-Sum	3	25	24	23	9
362	Valvatae	Bledi	14	25	Aut	HS-Aut-Spr	1	25	19	19	12
363	Valvatae	Bledi	14	25	Aut	HS-Aut-Spr	2	24	21	21	10
364	Valvatae	Bledi	14	25	Aut	HS-Aut-Spr	3	25	24	23	18
365	Boronia	Bpinn	3	0	Sum	S-Sum	1	18	15	9	1
366	Boronia	Bpinn	3	0	Sum	S-Sum	2	18	16	9	0
367	Boronia	Bpinn	3	0	Sum	S-Sum	3	18	15	10	0
368	Boronia	Bpinn	3	0	Sum	S-Sum	4	18	14	11	2
369	Boronia	Bpinn	3	4	Win	S-Win	1	21	18	16	0
370	Boronia	Bpinn	3	4	Win	S-Win	2	15	7	6	0
371	Boronia	Bpinn	3	4	Win	S-Win	3	18	17	14	0
372	Boronia	Bpinn	3	4	Win	S-Win	4	20	17	15	0
373	Boronia	Bpinn	3	7	Spr	S-Aut-Spr	1	16	6	6	3
374	Boronia	Bpinn	3	7	Spr	S-Aut-Spr	2	19	10	7	2
375	Boronia	Bpinn	3	7	Spr	S-Aut-Spr	3	18	12	12	2
376	Boronia	Bpinn	3	7	Spr	S-Aut-Spr	4	20	13	11	1
377	Boronia	Bpinn	3	10	Sum	S-Sum	1	18	15	13	8
378	Boronia	Bpinn	3	10	Sum	S-Sum	2	18	12	12	10
379	Boronia	Bpinn	3	10	Sum	S-Sum	3	19	11	11	8
380	Boronia	Bpinn	3	10	Sum	S-Sum	4	19	15	14	8
381	Boronia	Bpinn	3	13	Aut	S-Aut-Spr	3	19	15	15	3
382	Boronia	Bpinn	3	13	Aut	S-Aut-Spr	4	19	13	11	4
383	Boronia	Bpinn	3	16	Win	S-Win	1	19	18	15	0
384	Boronia	Bpinn	3	16	Win	S-Win	2	16	11	9	0
385	Boronia	Bpinn	3	16	Win	S-Win	3	25	20	14	0
386	Boronia	Bpinn	3	16	Win	S-Win	4	18	12	11	0
387	Boronia	Bpinn	3	19	Spr	S-Aut-Spr	1	19	16	16	4
388	Boronia	Bpinn	3	19	Spr	S-Aut-Spr	2	20	6	6	0
389	Boronia	Bpinn	3	19	Spr	S-Aut-Spr	3	19	12	12	1
390	Boronia	Bpinn	3	19	Spr	S-Aut-Spr	4	19	11	11	2
391	Boronia	Bpinn	3	22	Sum	S-Sum	1	20	14	14	9
392	Boronia	Bpinn	3	22	Sum	S-Sum	2	19	15	15	11
393	Boronia	Bpinn	3	22	Sum	S-Sum	3	19	13	13	13
394	Boronia	Bpinn	3	22	Sum	S-Sum	4	20	15	15	11
395	Boronia	Bpinn	3	25	Aut	S-Aut-Spr	1	19	11	11	1
396	Boronia	Bpinn	3	25	Aut	S-Aut-Spr	2	16	15	13	0
397	Boronia	Bpinn	3	25	Aut	S-Aut-Spr	3	18	7	7	0
398	Boronia	Bpinn	3	25	Aut	S-Aut-Spr	4	17	14	13	0
399	Boronia	Bpinn	6	0	Sum	S-Sum	1	18	15	9	1
400	Boronia	Bpinn	6	0	Sum	S-Sum	2	18	16	9	1
401	Boronia	Bpinn	6	0	Sum	S-Sum	3	18	15	10	1
402	Boronia	Bpinn	6	0	Sum	S-Sum	4	18	14	11	2
403	Boronia	Bpinn	6	4	Win	S-Win	1	21	18	16	4
404	Boronia	Bpinn	6	4	Win	S-Win	2	15	7	6	2
405	Boronia	Bpinn	6	4	Win	S-Win	3	18	17	14	1
406	Boronia	Bpinn	6	4	Win	S-Win	4	20	17	15	0
407	Boronia	Bpinn	6	7	Spr	S-Aut-Spr	1	16	6	6	6
408	Boronia	Bpinn	6	7	Spr	S-Aut-Spr	2	19	10	7	7
409	Boronia	Bpinn	6	7	Spr	S-Aut-Spr	3	18	12	12	9
410	Boronia	Bpinn	6	7	Spr	S-Aut-Spr	4	20	13	11	10
411	Boronia	Bpinn	6	10	Sum	S-Sum	1	18	15	13	12
412	Boronia	Bpinn	6	10	Sum	S-Sum	2	18	12	12	12
413	Boronia	Bpinn	6	10	Sum	S-Sum	3	19	11	11	9
414	Boronia	Bpinn	6	10	Sum	S-Sum	4	19	15	14	14
415	Boronia	Bpinn	6	13	Aut	S-Sum	3	19	15	15	15
416	Boronia	Bpinn	6	13	Aut	S-Sum	4	19	13	13	13
417	Boronia	Bpinn	6	16	Win	S-Win	1	19	18	15	0
418	Boronia	Bpinn	6	16	Win	S-Win	2	16	11	9	0
419	Boronia	Bpinn	6	16	Win	S-Win	3	25	20	14	0
420	Boronia	Bpinn	6	16	Win	S-Win	4	18	12	11	0
421	Boronia	Bpinn	6	19	Spr	S-Aut-Spr	1	19	16	16	16
422	Boronia	Bpinn	6	19	Spr	S-Aut-Spr	2	20	6	6	5
423	Boronia	Bpinn	6	19	Spr	S-Aut-Spr	3	19	12	12	9
424	Boronia	Bpinn	6	19	Spr	S-Aut-Spr	4	19	11	11	11
425	Boronia	Bpinn	6	22	Sum	S-Sum	1	20	14	14	11
426	Boronia	Bpinn	6	22	Sum	S-Sum	2	19	15	15	14
427	Boronia	Bpinn	6	22	Sum	S-Sum	3	19	13	13	13
428	Boronia	Bpinn	6	22	Sum	S-Sum	4	20	15	15	14
429	Boronia	Bpinn	6	25	Aut	S-Aut-Spr	1	19	11	11	11
430	Boronia	Bpinn	6	25	Aut	S-Aut-Spr	2	16	15	13	13
431	Boronia	Bpinn	6	25	Aut	S-Aut-Spr	3	18	7	7	7
432	Boronia	Bpinn	6	25	Aut	S-Aut-Spr	4	17	14	13	11
433	Boronia	Bpinn	14	0	Sum	HS-Sum	1	18	12	10	3
434	Boronia	Bpinn	14	0	Sum	HS-Sum	2	18	14	4	2
435	Boronia	Bpinn	14	0	Sum	HS-Sum	3	18	15	9	1
436	Boronia	Bpinn	14	0	Sum	HS-Sum	4	18	14	6	3
437	Boronia	Bpinn	14	4	Win	S-Win	1	21	18	16	13
438	Boronia	Bpinn	14	4	Win	S-Win	2	15	7	6	5
439	Boronia	Bpinn	14	4	Win	S-Win	3	18	17	14	13
440	Boronia	Bpinn	14	4	Win	S-Win	4	20	17	15	8
441	Boronia	Bpinn	14	7	Spr	S-Aut-Spr	1	16	6	6	6
442	Boronia	Bpinn	14	7	Spr	S-Aut-Spr	2	19	10	7	7
443	Boronia	Bpinn	14	7	Spr	S-Aut-Spr	3	18	12	12	11
444	Boronia	Bpinn	14	7	Spr	S-Aut-Spr	4	20	13	11	11
445	Boronia	Bpinn	14	10	Sum	S-Sum	1	18	15	13	12
446	Boronia	Bpinn	14	10	Sum	S-Sum	2	18	12	12	12
447	Boronia	Bpinn	14	10	Sum	S-Sum	3	19	11	11	9
448	Boronia	Bpinn	14	10	Sum	S-Sum	4	19	15	14	14
449	Boronia	Bpinn	14	13	Aut	S-Sum	3	19	15	15	15
450	Boronia	Bpinn	14	13	Aut	S-Sum	4	19	13	13	13
451	Boronia	Bpinn	14	16	Win	S-Win	1	19	18	15	11
452	Boronia	Bpinn	14	16	Win	S-Win	2	16	11	9	9
453	Boronia	Bpinn	14	16	Win	S-Win	3	25	20	14	14
454	Boronia	Bpinn	14	16	Win	S-Win	4	18	12	11	11
455	Boronia	Bpinn	14	19	Spr	HS-Aut-Spr	1	19	12	10	10
456	Boronia	Bpinn	14	19	Spr	HS-Aut-Spr	2	20	14	14	13
457	Boronia	Bpinn	14	19	Spr	HS-Aut-Spr	3	19	16	16	16
458	Boronia	Bpinn	14	19	Spr	HS-Aut-Spr	4	17	10	9	9
459	Boronia	Bpinn	14	22	Sum	S-Sum	1	20	14	14	12
460	Boronia	Bpinn	14	22	Sum	S-Sum	2	19	15	15	14
461	Boronia	Bpinn	14	22	Sum	S-Sum	3	19	13	13	13
462	Boronia	Bpinn	14	22	Sum	S-Sum	4	20	15	15	14
463	Boronia	Bpinn	14	25	Aut	S-Aut-Spr	1	19	11	11	11
464	Boronia	Bpinn	14	25	Aut	S-Aut-Spr	2	16	15	13	13
465	Boronia	Bpinn	14	25	Aut	S-Aut-Spr	3	18	7	7	7
466	Boronia	Bpinn	14	25	Aut	S-Aut-Spr	4	17	14	13	11
467	Boronia	Bserr	3	0	Sum	HS-Sum	1	20	15	14	1
468	Boronia	Bserr	3	0	Sum	HS-Sum	2	20	17	14	1
469	Boronia	Bserr	3	0	Sum	HS-Sum	3	20	13	13	0
470	Boronia	Bserr	3	0	Sum	HS-Sum	4	20	17	16	1
471	Boronia	Bserr	3	4	Win	S-Win	1	20	15	14	5
472	Boronia	Bserr	3	4	Win	S-Win	2	18	18	18	2
473	Boronia	Bserr	3	4	Win	S-Win	3	19	18	18	1
474	Boronia	Bserr	3	4	Win	S-Win	4	20	13	13	3
475	Boronia	Bserr	3	7	Spr	S-Aut-Spr	1	20	10	10	7
476	Boronia	Bserr	3	7	Spr	S-Aut-Spr	2	20	17	15	12
477	Boronia	Bserr	3	7	Spr	S-Aut-Spr	3	20	17	17	7
478	Boronia	Bserr	3	7	Spr	S-Aut-Spr	4	20	17	16	8
479	Boronia	Bserr	3	10	Sum	S-Sum	1	20	15	15	8
480	Boronia	Bserr	3	10	Sum	S-Sum	2	19	16	16	2
481	Boronia	Bserr	3	10	Sum	S-Sum	3	20	16	16	1
482	Boronia	Bserr	3	10	Sum	S-Sum	4	20	20	19	13
483	Boronia	Bserr	3	13	Aut	S-Aut-Spr	1	19	15	15	13
484	Boronia	Bserr	3	13	Aut	S-Aut-Spr	2	20	18	18	12
485	Boronia	Bserr	3	13	Aut	S-Aut-Spr	3	20	9	9	9
486	Boronia	Bserr	3	13	Aut	S-Aut-Spr	4	20	17	17	11
487	Boronia	Bserr	3	16	Win	S-Win	1	18	16	16	0
488	Boronia	Bserr	3	16	Win	S-Win	2	17	15	15	0
489	Boronia	Bserr	3	16	Win	S-Win	3	20	13	13	0
490	Boronia	Bserr	3	16	Win	S-Win	4	19	18	18	0
491	Boronia	Bserr	3	19	Spr	HS-Aut-Spr	1	19	18	18	11
492	Boronia	Bserr	3	19	Spr	HS-Aut-Spr	2	19	15	15	6
493	Boronia	Bserr	3	19	Spr	HS-Aut-Spr	3	19	18	17	9
494	Boronia	Bserr	3	19	Spr	HS-Aut-Spr	4	18	10	10	4
495	Boronia	Bserr	3	22	Sum	S-Sum	1	18	12	12	2
496	Boronia	Bserr	3	22	Sum	S-Sum	2	19	19	18	3
497	Boronia	Bserr	3	22	Sum	S-Sum	3	20	20	20	2
498	Boronia	Bserr	3	22	Sum	S-Sum	4	14	12	12	1
499	Boronia	Bserr	3	25	Aut	S-Aut-Spr	1	17	14	14	6
500	Boronia	Bserr	3	25	Aut	S-Aut-Spr	2	17	16	16	11
501	Boronia	Bserr	3	25	Aut	S-Aut-Spr	3	19	18	18	17
502	Boronia	Bserr	6	0	Sum	HS-Sum	1	20	15	14	3
503	Boronia	Bserr	6	0	Sum	HS-Sum	2	20	17	14	3
504	Boronia	Bserr	6	0	Sum	HS-Sum	3	20	13	13	4
505	Boronia	Bserr	6	0	Sum	HS-Sum	4	20	17	16	6
506	Boronia	Bserr	6	4	Win	S-Win	1	20	15	14	14
507	Boronia	Bserr	6	4	Win	S-Win	2	18	18	18	16
508	Boronia	Bserr	6	4	Win	S-Win	3	19	18	18	18
509	Boronia	Bserr	6	4	Win	S-Win	4	20	13	13	13
510	Boronia	Bserr	6	7	Spr	HS-Aut-Spr	1	20	14	13	12
511	Boronia	Bserr	6	7	Spr	HS-Aut-Spr	2	20	20	20	16
512	Boronia	Bserr	6	7	Spr	HS-Aut-Spr	3	20	14	14	13
513	Boronia	Bserr	6	7	Spr	HS-Aut-Spr	4	20	20	20	20
514	Boronia	Bserr	6	10	Sum	S-Sum	1	20	15	15	14
515	Boronia	Bserr	6	10	Sum	S-Sum	2	19	16	16	10
516	Boronia	Bserr	6	10	Sum	S-Sum	3	20	16	16	8
517	Boronia	Bserr	6	10	Sum	S-Sum	4	20	20	19	19
518	Boronia	Bserr	6	13	Aut	S-Aut-Spr	1	19	15	15	15
519	Boronia	Bserr	6	13	Aut	S-Aut-Spr	2	20	18	18	18
520	Boronia	Bserr	6	13	Aut	S-Aut-Spr	3	20	9	9	9
521	Boronia	Bserr	6	13	Aut	S-Aut-Spr	4	20	17	17	17
522	Boronia	Bserr	6	16	Win	S-Win	1	18	16	16	13
523	Boronia	Bserr	6	16	Win	S-Win	2	17	15	15	14
524	Boronia	Bserr	6	16	Win	S-Win	3	20	13	13	12
525	Boronia	Bserr	6	16	Win	S-Win	4	19	18	18	18
526	Boronia	Bserr	6	19	Spr	HS-Aut-Spr	1	19	18	18	18
527	Boronia	Bserr	6	19	Spr	HS-Aut-Spr	2	19	15	15	14
528	Boronia	Bserr	6	19	Spr	HS-Aut-Spr	3	19	18	17	15
529	Boronia	Bserr	6	19	Spr	HS-Aut-Spr	4	18	10	10	7
530	Boronia	Bserr	6	22	Sum	S-Sum	1	18	12	12	8
531	Boronia	Bserr	6	22	Sum	S-Sum	2	19	19	18	14
532	Boronia	Bserr	6	22	Sum	S-Sum	3	20	20	20	13
533	Boronia	Bserr	6	22	Sum	S-Sum	4	14	12	12	10
534	Boronia	Bserr	6	25	Aut	HS-Aut-Spr	1	19	17	17	17
535	Boronia	Bserr	6	25	Aut	HS-Aut-Spr	2	13	10	10	10
536	Boronia	Bserr	6	25	Aut	HS-Aut-Spr	3	19	15	15	15
537	Boronia	Bserr	14	0	Sum	S-Sum	1	20	18	18	14
538	Boronia	Bserr	14	0	Sum	S-Sum	2	19	15	14	9
539	Boronia	Bserr	14	0	Sum	S-Sum	3	20	10	9	7
540	Boronia	Bserr	14	0	Sum	S-Sum	4	20	16	16	11
541	Boronia	Bserr	14	4	Win	HS-Win	1	20	16	14	14
542	Boronia	Bserr	14	4	Win	HS-Win	2	20	18	18	18
543	Boronia	Bserr	14	4	Win	HS-Win	3	20	19	19	18
544	Boronia	Bserr	14	4	Win	HS-Win	4	20	17	17	17
545	Boronia	Bserr	14	7	Spr	HS-Aut-Spr	1	20	14	13	12
546	Boronia	Bserr	14	7	Spr	HS-Aut-Spr	2	20	20	20	19
547	Boronia	Bserr	14	7	Spr	HS-Aut-Spr	3	20	14	14	14
548	Boronia	Bserr	14	7	Spr	HS-Aut-Spr	4	20	20	20	20
549	Boronia	Bserr	14	10	Sum	S-Sum	1	20	15	15	15
550	Boronia	Bserr	14	10	Sum	S-Sum	2	19	16	16	15
551	Boronia	Bserr	14	10	Sum	S-Sum	3	20	16	16	16
552	Boronia	Bserr	14	10	Sum	S-Sum	4	20	20	19	19
553	Boronia	Bserr	14	13	Aut	HS-Aut-Spr	1	20	13	13	13
554	Boronia	Bserr	14	13	Aut	HS-Aut-Spr	2	20	18	18	18
555	Boronia	Bserr	14	13	Aut	HS-Aut-Spr	3	20	8	6	6
556	Boronia	Bserr	14	13	Aut	HS-Aut-Spr	4	20	17	17	17
557	Boronia	Bserr	14	16	Win	S-Win	1	18	16	16	14
558	Boronia	Bserr	14	16	Win	S-Win	2	17	15	15	14
559	Boronia	Bserr	14	16	Win	S-Win	3	20	13	13	12
560	Boronia	Bserr	14	16	Win	S-Win	4	19	18	18	18
561	Boronia	Bserr	14	19	Spr	HS-Aut-Spr	1	19	18	18	18
562	Boronia	Bserr	14	19	Spr	HS-Aut-Spr	2	19	15	15	15
563	Boronia	Bserr	14	19	Spr	HS-Aut-Spr	3	19	18	17	17
564	Boronia	Bserr	14	19	Spr	HS-Aut-Spr	4	18	10	10	10
565	Boronia	Bserr	14	22	Sum	S-Sum	1	18	12	12	9
566	Boronia	Bserr	14	22	Sum	S-Sum	2	19	19	18	15
567	Boronia	Bserr	14	22	Sum	S-Sum	3	20	20	20	16
568	Boronia	Bserr	14	22	Sum	S-Sum	4	14	12	12	10
569	Boronia	Bserr	14	25	Aut	HS-Aut-Spr	1	19	17	17	17
570	Boronia	Bserr	14	25	Aut	HS-Aut-Spr	2	13	10	10	10
571	Boronia	Bserr	14	25	Aut	HS-Aut-Spr	3	19	15	15	15
572	Boronia	Bthuj	3	0	Sum	S-Sum	1	24	21	16	0
573	Boronia	Bthuj	3	0	Sum	S-Sum	2	23	19	19	2
574	Boronia	Bthuj	3	0	Sum	S-Sum	3	24	24	19	0
575	Boronia	Bthuj	3	4	Win	S-Win	1	24	19	18	0
576	Boronia	Bthuj	3	4	Win	S-Win	2	24	18	18	0
577	Boronia	Bthuj	3	4	Win	S-Win	3	24	22	22	0
578	Boronia	Bthuj	3	7	Spr	S-Aut-Spr	1	24	20	20	9
579	Boronia	Bthuj	3	7	Spr	S-Aut-Spr	2	23	15	15	2
580	Boronia	Bthuj	3	7	Spr	S-Aut-Spr	3	24	19	19	11
581	Boronia	Bthuj	3	10	Sum	S-Sum	1	23	18	18	10
582	Boronia	Bthuj	3	10	Sum	S-Sum	2	22	15	15	10
583	Boronia	Bthuj	3	10	Sum	S-Sum	3	23	13	12	5
584	Boronia	Bthuj	3	13	Aut	S-Aut-Spr	1	23	20	20	16
585	Boronia	Bthuj	3	13	Aut	S-Aut-Spr	2	20	14	14	8
586	Boronia	Bthuj	3	13	Aut	S-Aut-Spr	3	24	22	21	17
587	Boronia	Bthuj	3	16	Win	S-Win	1	19	16	15	0
588	Boronia	Bthuj	3	16	Win	S-Win	2	22	15	14	0
589	Boronia	Bthuj	3	16	Win	S-Win	3	22	15	15	0
590	Boronia	Bthuj	3	19	Spr	S-Aut-Spr	1	20	16	16	5
591	Boronia	Bthuj	3	19	Spr	S-Aut-Spr	2	19	13	12	5
592	Boronia	Bthuj	3	19	Spr	S-Aut-Spr	3	23	16	16	4
593	Boronia	Bthuj	3	22	Sum	S-Sum	1	17	10	10	4
594	Boronia	Bthuj	3	22	Sum	S-Sum	2	14	12	12	6
595	Boronia	Bthuj	3	22	Sum	S-Sum	3	21	13	13	8
596	Boronia	Bthuj	3	25	Aut	S-Aut-Spr	1	19	13	13	6
597	Boronia	Bthuj	3	25	Aut	S-Aut-Spr	2	15	13	11	6
598	Boronia	Bthuj	3	25	Aut	S-Aut-Spr	3	21	12	12	4
599	Boronia	Bthuj	6	0	Sum	S-Sum	1	24	21	16	2
600	Boronia	Bthuj	6	0	Sum	S-Sum	2	23	19	19	5
601	Boronia	Bthuj	6	0	Sum	S-Sum	3	24	24	19	5
602	Boronia	Bthuj	6	4	Win	S-Win	1	24	19	18	17
603	Boronia	Bthuj	6	4	Win	S-Win	2	24	18	18	15
604	Boronia	Bthuj	6	4	Win	S-Win	3	24	22	22	21
605	Boronia	Bthuj	6	7	Spr	S-Aut-Spr	1	24	20	20	18
606	Boronia	Bthuj	6	7	Spr	S-Aut-Spr	2	23	15	15	12
607	Boronia	Bthuj	6	7	Spr	S-Aut-Spr	3	24	19	19	13
608	Boronia	Bthuj	6	10	Sum	S-Sum	1	23	18	18	16
609	Boronia	Bthuj	6	10	Sum	S-Sum	2	22	15	15	15
610	Boronia	Bthuj	6	10	Sum	S-Sum	3	23	13	12	12
611	Boronia	Bthuj	6	13	Aut	S-Aut-Spr	1	23	20	20	20
612	Boronia	Bthuj	6	13	Aut	S-Aut-Spr	2	20	14	14	14
613	Boronia	Bthuj	6	13	Aut	S-Aut-Spr	3	24	22	21	21
614	Boronia	Bthuj	6	16	Win	S-Win	1	19	16	15	11
615	Boronia	Bthuj	6	16	Win	S-Win	2	22	15	14	11
616	Boronia	Bthuj	6	16	Win	S-Win	3	22	15	15	5
617	Boronia	Bthuj	6	19	Spr	HS-Aut-Spr	1	19	14	13	10
618	Boronia	Bthuj	6	19	Spr	HS-Aut-Spr	2	22	19	18	16
619	Boronia	Bthuj	6	19	Spr	HS-Aut-Spr	3	22	17	17	14
620	Boronia	Bthuj	6	22	Sum	S-Sum	1	17	10	10	8
621	Boronia	Bthuj	6	22	Sum	S-Sum	2	14	12	12	10
622	Boronia	Bthuj	6	22	Sum	S-Sum	3	21	13	13	11
623	Boronia	Bthuj	6	25	Aut	S-Aut-Spr	1	19	13	13	13
624	Boronia	Bthuj	6	25	Aut	S-Aut-Spr	2	15	13	11	11
625	Boronia	Bthuj	6	25	Aut	S-Aut-Spr	3	21	12	12	12
626	Boronia	Bthuj	14	0	Sum	S-Sum	1	24	21	16	6
627	Boronia	Bthuj	14	0	Sum	S-Sum	2	23	19	19	9
628	Boronia	Bthuj	14	0	Sum	S-Sum	3	24	24	19	11
629	Boronia	Bthuj	14	4	Win	S-Win	1	24	19	18	18
630	Boronia	Bthuj	14	4	Win	S-Win	2	24	18	18	18
631	Boronia	Bthuj	14	4	Win	S-Win	3	24	22	22	22
632	Boronia	Bthuj	14	7	Spr	S-Aut-Spr	1	24	20	20	20
633	Boronia	Bthuj	14	7	Spr	S-Aut-Spr	2	23	15	15	15
634	Boronia	Bthuj	14	7	Spr	S-Aut-Spr	3	24	19	19	18
635	Boronia	Bthuj	14	10	Sum	S-Sum	1	23	18	18	18
636	Boronia	Bthuj	14	10	Sum	S-Sum	2	22	15	15	15
637	Boronia	Bthuj	14	10	Sum	S-Sum	3	23	13	12	12
638	Boronia	Bthuj	14	13	Aut	S-Aut-Spr	1	23	20	20	20
639	Boronia	Bthuj	14	13	Aut	S-Aut-Spr	2	20	14	14	14
640	Boronia	Bthuj	14	13	Aut	S-Aut-Spr	3	24	22	21	21
641	Boronia	Bthuj	14	16	Win	S-Win	1	19	16	15	15
642	Boronia	Bthuj	14	16	Win	S-Win	2	22	15	14	14
643	Boronia	Bthuj	14	16	Win	S-Win	3	22	15	15	15
644	Boronia	Bthuj	14	19	Spr	HS-Aut-Spr	1	19	14	13	13
645	Boronia	Bthuj	14	19	Spr	HS-Aut-Spr	2	22	19	18	17
646	Boronia	Bthuj	14	19	Spr	HS-Aut-Spr	3	22	17	17	17
647	Boronia	Bthuj	14	22	Sum	S-Sum	1	17	10	10	9
648	Boronia	Bthuj	14	22	Sum	S-Sum	2	14	12	12	12
649	Boronia	Bthuj	14	22	Sum	S-Sum	3	21	13	13	13
650	Boronia	Bthuj	14	25	Aut	H-Aut-Spr	1	23	15	15	15
651	Boronia	Bthuj	14	25	Aut	H-Aut-Spr	2	16	9	8	8
652	Boronia	Bthuj	14	25	Aut	H-Aut-Spr	3	22	17	16	16
